# Supplementary material for: Exploration of the Immune-Related Long Noncoding RNA Prognostic Signature and Inflammatory Microenvironment for Cervical Cancer
Source: Front Pharmacol. 2022 May 19;13:870221. doi: 10.3389/fphar.2022.870221 (PMC9161697; doi:10.3389/fphar.2022.870221)
Supplement: Supplementary file 2 [file DataSheet1.CSV]

	AP.24534	ATRA	AZD6244	AZD8055	Bleomycin	Bortezomib	Camptothecin	Cytarabine	Docetaxel	Doxorubicin	Etoposide	FTI.277	Gefitinib	Gemcitabine	Imatinib	Metformin	Mitomycin.C	MK.2206	MS.275	NVP.BEZ235	Paclitaxel	Pazopanib	Shikonin	Sorafenib	Vinorelbine	Vorinostat	VX.680
TCGA-2W-A8YY-01	1.88490242506254	5.33612064088264	3.86692638681573	0.227989503590581	2.03530292566195	-5.2172811206126	-2.3584491195096	1.16139542093718	-4.12270140824014	-1.42240149046387	2.56312780160536	3.92684792003845	3.06209481225302	-1.37466117975243	4.94423042267891	10.5981933186497	-0.371242263950245	1.46323850388943	0.898881094899207	-2.50805250843261	-1.71626451408738	4.43348016033286	0.187384615950837	4.0160465658452	-3.18466894661415	1.41918994366705	3.41928454146982
TCGA-4J-AA1J-01	1.36762075820595	5.02294043562897	2.88534978460449	0.432321790611985	1.40237310932644	-5.5846746838235	-2.64657833075991	1.22609603276743	-5.07369198504446	-1.5126365252078	2.17732922664426	3.6860972947615	2.01966676368988	-1.62328990455684	4.93476452134253	11.0471113551567	-0.266354428030512	2.89512094781949	0.941434310507645	-1.85752487337375	-2.9306110481729	4.76192701276766	-0.180440869613118	4.01516177554596	-3.54731938468239	1.5199753869929	2.87744503762846
TCGA-BI-A0VR-01	1.69377193341442	5.29437141092573	3.1835038256474	0.444584114391728	1.69737116137904	-5.61338484285092	-3.71558295815242	1.02495038200695	-5.82808341165416	-1.80022977683117	1.43736246105347	3.74014913392297	2.32278679643579	-2.75114625108996	4.94515155335676	10.6237022596101	-0.885608232837024	2.74095973617856	0.920973171575977	-2.39505457173827	-3.35159396602083	4.83036648146953	-0.0466880727813024	3.99085039892502	-3.75375066175484	1.40169391211282	2.50430113250914
TCGA-BI-A0VS-01	0.736970992156405	5.15639560000589	3.14826470292082	0.138246386474179	2.02461850095489	-5.34170674199422	-3.06617640516152	0.864358128099342	-5.34572887084445	-1.68791918990693	1.99464160777942	3.51285245032224	2.19063758653737	-1.59607796282351	4.9249281126551	10.8436950337234	0.0235634767705921	2.43294351857228	0.923619508010593	-2.95897883247523	-3.03373245135011	4.49887952965796	-0.613745599496506	3.87694232564748	-3.52241593025403	1.1293624167772	2.81580479527218
TCGA-BI-A20A-01	1.66619654893963	5.27280499037665	3.01293434969876	0.47010424943651	2.18980526787616	-6.04491084273146	-2.97368398320616	0.989732797721391	-5.1398581924403	-1.43390540076226	1.67143662223587	3.83705003901271	2.20044215631355	-1.85155257725957	4.94506369924933	10.7454228286036	-0.759280963310465	2.60734917508551	0.915643583494824	-2.25553403474617	-3.18301757438491	4.83713959611442	0.0326109059720494	3.92941142215757	-3.30200395143649	1.49133157562321	2.40715729010619
TCGA-C5-A0TN-01	1.60709808773729	5.40039135903254	2.46351577297748	0.22967237287174	1.44568527257937	-5.96262638199513	-4.92507270406879	0.296501216759958	-6.34239638173415	-2.0601134420937	1.60830388559905	3.36259945804638	1.82349291407382	-3.4265133368648	4.90875551826678	11.1038787481057	-0.750942308543927	3.19350640164506	1.02184836119898	-3.67160505867851	-3.23705641918774	4.5094035930003	0.111890947295596	4.10383406366403	-2.36532894402032	1.32858957292802	2.71242395646716
TCGA-C5-A1BE-01	1.55302962155736	5.04855491811659	3.32286539122053	0.426805517064683	1.32164535612719	-5.85635920400327	-3.46888391954126	1.46945441805183	-5.9010514918706	-1.86949145974153	1.40725355472298	3.6855572095103	1.94193198464324	-2.15554956252028	4.93855711607553	10.3321410241076	-1.05825689641358	2.76883043035615	0.906255384141484	-1.95762650007375	-3.50835693941399	4.86007072377264	0.0326186901422965	3.94269396541894	-4.02127630172654	1.56441320473303	2.68076792631143
TCGA-C5-A1BF-01	1.66145441484668	5.4430093452658	3.34232359183571	0.143514825832503	2.54246604860808	-5.73229101646937	-2.80965208121487	0.562970367191851	-5.28919892802908	-1.70811716886512	2.29630674683371	3.64228940549624	2.28741769471157	-1.49425147663196	4.89956547426616	10.9854533674943	-0.123993853368612	2.3718189982399	0.97667095643812	-3.07826399292831	-2.05245656093739	4.23566896990575	0.138477113700743	4.03276861917743	-2.62731491883109	1.521253480012	3.35002167421353
TCGA-C5-A1BI-01	2.00554462342257	5.28735829433445	2.78037314168368	0.418615371203394	2.63964029383576	-5.76944928851602	-2.94067511743708	1.45268535183785	-5.18360029336479	-1.28689658317502	2.45249761764298	3.6685217838819	1.78545815921578	-0.869011714578038	4.93405964402764	10.7614986311543	-0.252795602236587	2.58214972994074	0.922560249069675	-2.34839962220315	-3.08891113096763	4.9165558449741	0.125512051363861	3.8499948129305	-3.23475990065737	1.4171960024248	2.87994203309713
TCGA-C5-A1BJ-01	1.27286195744905	5.1470744976987	3.37501612083574	0.333420522399645	1.41427177691177	-5.76878786268284	-3.50485385336639	0.63352266721909	-5.57033709937695	-2.00293980908804	1.3641843863706	3.66268294036492	2.14475493544696	-3.04180675000299	4.94082839851004	10.8541106024176	-0.800438509229808	2.76987615997359	0.912505623356176	-2.26644297813085	-3.22276129069306	4.67511316549172	-0.426909195798027	3.89224131547483	-3.83922752195184	1.10227601168196	2.55596488396005
TCGA-C5-A1BK-01	2.29852055022712	5.4141594060677	1.78782715837333	0.465189078818172	2.75342663119326	-6.20249217300161	-3.03771343706464	1.03774016594644	-5.46656617719068	-1.42808305797053	1.98735590090478	3.62986428137885	1.86779498624819	-1.3841933921454	4.9397093597375	10.6018844806333	-0.571487588221226	2.35886075105938	0.936068892988438	-2.56277875256614	-3.54688881679252	4.88327848358235	0.14451033757202	3.9467051555277	-3.12160071952714	1.55301708962582	2.47124435793501
TCGA-C5-A1BL-01	2.04402666172672	5.34838079958392	3.04751040854811	0.501742548120541	2.26359962828833	-5.59395456099546	-2.58786113869695	1.88271922188398	-4.97070195038637	-1.68400806406107	1.53185282321007	3.71031606773276	1.86581855450706	-2.5219905240332	4.95471206457135	10.8060625472905	-1.15403731926506	2.79329175255436	0.942796117494701	-2.19974764863376	-2.77065158022448	4.91071395750921	-0.170529064555717	3.97361390718001	-4.03303241260083	1.72715891335484	3.02827658711949
TCGA-C5-A1BM-01	2.38487384881621	5.44232122907126	2.39556156008949	0.445509986901932	2.69203301469384	-5.58135410984973	-2.39990484005677	2.04644648671248	-4.6117214445096	-1.23322660826155	2.24692190652107	3.532260913916	1.62754498446123	-1.07701595974914	4.93219375863954	10.881229408463	-0.195199133239656	2.46919582762484	0.968258042290803	-2.5233669689207	-2.94849850765202	4.70664711835545	0.344098422607765	3.96572786033883	-3.27578176027847	1.89098693450377	2.77418943589764
TCGA-C5-A1BN-01	2.13175218809007	5.20155389305201	2.68460720512256	0.341948088767469	1.51755087421649	-5.36973457847172	-3.29650801181105	1.30454802560776	-5.83043664822738	-2.03163326325429	2.06324881992077	3.55759790737135	2.09367589488547	-3.02242473049991	4.91994487496861	11.1945235584828	-0.488903765308745	3.18477506533551	0.984149098259058	-2.8425194649421	-3.66379648404835	4.65480945848271	-0.0250735589660831	3.93077776784566	-3.09401435759017	1.31152122221385	2.60527591619334
TCGA-C5-A1BQ-01	1.78417663145772	5.3989498023121	3.00754717280654	0.390209099276269	0.979751090930467	-5.79120194529367	-3.25034933317191	1.22160534621524	-5.21713802942679	-1.89221185875823	1.40025466624436	3.53898767609004	1.65678146981937	-2.06139474254666	4.9358068917378	10.4745475641642	-1.07555196423833	2.43968703588327	0.958538134450431	-2.56766481289976	-2.66102299096104	4.74111379729959	0.252501934640623	3.88924052185628	-3.18692600680579	1.7389799819171	3.00647497158756
TCGA-C5-A1M5-01	1.23208594301455	5.2915828330048	3.15285708087748	0.429640999412841	1.34094295080769	-6.11661672994853	-3.74513429716178	0.621785479060737	-5.65054188188663	-1.88147048227688	0.990937409456321	3.73880777505971	2.38149187521244	-2.79915908260761	4.95171884350513	10.6146002413867	-0.872893697659542	2.70165805203738	0.887597735490691	-2.24293245794338	-3.34529468244117	4.80690690061404	0.12263585464804	3.95536202058227	-3.93250953373408	1.23289428788694	2.44177112288708
TCGA-C5-A1M6-01	1.72665006228232	5.14933638153062	4.54475974932084	0.428671262006491	2.15261204597984	-5.07693037723792	-3.18612366329129	1.01355151262604	-5.42857742671929	-1.3291585763595	1.8837915429886	3.91413474858962	2.83686984061321	-1.30390519066275	4.93431262936502	10.7967776677508	-0.146329409914832	2.45518284014498	0.907622656967344	-1.917822512967	-2.8447778486133	4.55496888801247	0.390029923558663	3.99116502390849	-3.67579320235804	1.5372975986665	2.82339711925206
TCGA-C5-A1M7-01	2.04758781230349	5.251381256771	2.96102408783811	0.405937762309978	0.862491384606507	-6.05257493666087	-3.32902505528793	0.212843506706712	-6.09852586478633	-1.83686720024026	1.24388280193677	3.41867185409336	2.71461161018346	-2.83647202520354	4.94012852685078	10.8693200569732	-0.64804914161051	2.73500984124658	0.929999247821804	-2.54172083851685	-3.39984520443077	4.56045928065454	-0.333931971588698	3.96345037085013	-4.08572526402527	1.3707070735901	2.70961079375327
TCGA-C5-A1M8-01	1.92165882342006	5.29894079183871	3.66260827331248	0.533084136980551	2.93897104151943	-5.23239850620834	-2.87400318576374	1.70643984533673	-5.34431693122807	-0.98952511240883	2.37021761700795	3.76621467422881	1.65057898001454	0.225690723031716	4.93034760658853	10.3700932655482	-0.109893217893609	2.8182902832429	0.92904428121876	-2.09323650489599	-3.03994961172686	4.75921276001798	0.451832153223595	4.04115287071515	-2.77214885563829	1.87760275691412	2.73784428413067
TCGA-C5-A1M9-01	2.25607699902152	5.40505082951973	2.56970658191156	0.553197414768728	0.547218142377941	-5.88337084239912	-3.37357031258791	0.268889862836552	-4.75554004948934	-1.98281305059234	1.6898184616826	3.68289993564699	2.06948199055937	-3.81895947709983	4.94391460283341	10.7208066527632	-0.913446742698538	2.92704819177096	0.930595420268934	-2.20090131467262	-3.3317521573469	4.56679787807491	0.406266142284087	4.06302845321084	-2.52415895470611	1.27893072866605	2.28464391072874
TCGA-C5-A1ME-01	2.46827654120827	5.89067755266462	2.63017353847158	0.587072826788045	3.31478016586818	-6.11580580455061	-2.56686576938593	0.987133460619183	-4.13252767466255	-0.666731694626272	3.73042647973597	3.91450810119861	2.28368256366377	0.409299831580926	4.92224134700054	10.4018875321698	-0.144616833373901	2.70626560888142	0.962632702149057	-2.39131851463145	-2.67437531133559	4.96571535582041	1.2104429709872	4.01195272296252	-1.01041658301713	1.85013144775426	2.91513333353755
TCGA-C5-A1MF-01	3.13054112142695	5.9639104504845	2.70883143396519	0.509167276313037	4.6432155700901	-6.47615092143149	-3.23841924646351	0.36127244038066	-5.3779050289932	-0.684521334008091	3.73834932306558	4.01098900371068	1.58139369474514	1.32651425279477	4.9162943288707	10.5955964034479	-0.151286857385564	2.88262847155347	0.958197670170502	-3.00110593821668	-3.31481938739004	4.88257621031228	1.48589492569697	3.95911799739875	0.0600820891830018	1.98526377673697	1.91485259603458
TCGA-C5-A1MH-01	1.87975619744798	5.26794357174226	2.46359798698616	0.35883277791438	1.55289626767317	-6.44263234346928	-3.36192186922184	0.825155052714351	-5.56258600579241	-1.76035419372084	1.47380016818469	3.63281814755569	2.24005917325756	-2.7680221465633	4.94336899587297	10.6084889827665	-0.65744678828718	2.46359059086561	0.899790691048941	-2.79297197591237	-3.5765793280399	4.67305250999279	-0.0312044210876472	3.90011258348868	-3.71763524503731	1.36204726977717	2.33293316838196
TCGA-C5-A1MI-01	1.60834736746254	4.78795009303385	4.34497751790161	0.218865753742416	1.41907970782831	-4.41809245982864	-3.20883390645314	1.18222825766107	-4.52158665881535	-1.55517032663436	1.86049895023677	4.044018026475	2.52951594443806	-2.16505431225207	4.9513213277134	10.5824803173945	-0.393418974930517	2.27408081529215	0.88642330442743	-2.40335209459482	-2.54184288632074	4.5922851988946	0.0626924279529959	3.913785342249	-3.38752898052855	1.23299717586389	2.88232384189401
TCGA-C5-A1MK-01	1.72419721007121	5.24998277476884	3.14688030747481	0.422356679688923	1.61895925975626	-5.71266734673578	-3.11178534472223	1.6302376209748	-5.6543432773816	-1.59551340682495	2.07363399489361	3.48747538950355	2.08989063257761	-1.53333861056183	4.92178183158633	10.8145731669633	-0.100062529744495	2.53483066913266	0.944016498722417	-2.40573184920397	-2.76135529233754	4.52683964051674	-0.504927489673708	4.01199207580665	-3.59127542156384	1.39413199021301	2.92552276778773
TCGA-C5-A1ML-01	1.75101594396467	5.08083202236637	3.13344372725371	0.326638292574733	1.89578887629047	-5.24437147722285	-4.28589895620942	1.18710422796816	-5.06833492764798	-1.71915651048387	1.27288004491708	3.72272730549871	2.08443273393365	-1.91650759395858	4.92612078639303	10.6628617927845	-0.462436635321705	2.3844608587609	0.905455515245984	-2.66484123307698	-2.88536830491227	4.70596084103122	0.138076818366843	3.95407891909402	-3.43730792153031	1.40089351242492	2.95953886696454
TCGA-C5-A1MN-01	1.30703408093836	5.59401207377077	2.24995433453463	0.368609904683005	1.47435165609053	-6.29376350064525	-3.24744823811124	1.01698386574758	-6.00318735317055	-1.65599319301835	2.12089475777483	3.01689862463118	2.07854856679187	-2.24139661951544	4.90077544262567	11.3076063974213	-0.0546496199517321	2.94198825700544	0.994749781475233	-3.24500188447771	-3.37016339155692	4.47549505125637	-0.528709421753471	3.91125433234142	-3.35720371565828	1.48762209180471	2.91247168261171
TCGA-C5-A1MP-01	2.10932126155758	5.19733297010442	3.37269630133446	0.279931510448711	2.36449425705255	-5.78186213750371	-3.67015123589391	0.865656291670131	-5.49196298178597	-1.44161963986366	1.91377788605572	3.82733217325842	2.07651241044274	-0.788606922842616	4.92999667083732	10.4567244808289	-0.365853603868576	2.21641889874433	0.929534932569032	-2.62999005914875	-2.61197279319713	4.85291635396718	0.123124664137396	3.98476603787375	-3.20202729965246	1.3333626263468	2.99557971397202
TCGA-C5-A1MQ-01	1.96203995326293	6.06113333189485	2.60669131982848	0.295906119959242	3.94042058679781	-6.4942118817517	-1.776628852891	1.44600931365919	-4.87323016230097	-0.239051825081264	4.23927511702647	3.60475587196079	2.06694204927137	1.8218589366037	4.90655296837157	10.4626783815884	0.927987358191279	1.94027918347672	0.984743009394125	-3.20455718272962	-2.49719329559094	4.47282864282497	0.658352668182927	4.04686708834528	-0.354777888680452	1.97425860054191	3.24015864821228
TCGA-C5-A2LS-01	2.23871129221031	5.25299964195902	3.5438862955696	0.665683485577711	1.99681838746177	-5.5092829363738	-2.29436830866256	1.75815903643382	-4.02188737851202	-1.4410519561075	2.06298879283428	3.93333537819683	2.62918130668125	-1.12381284683371	4.94561241105349	10.6371355722499	-0.765244861639037	2.68968112761155	0.905843834239029	-1.30168491575143	-2.68645198420109	4.9083098548713	0.783362251771823	4.0895434936536	-2.91853839326169	2.19908059527555	2.79567482334501
TCGA-C5-A2LT-01	1.19072139690746	6.09746852752812	2.2820845029979	0.29503367743325	1.611389487649	-6.50191692189181	-3.40707282639624	0.655977583556209	-6.49249188753031	-1.88532298368336	2.27772780417353	3.11583656223344	2.3830299626274	-2.42869957398067	4.91458979626856	11.5162431039205	0.226074181461083	2.72634135599791	1.00523464763947	-3.50826711558315	-3.35564496754762	4.6635929040464	-0.500055477329049	4.10516724594589	-2.64812052634709	1.2756425528124	2.73872301118629
TCGA-C5-A2LV-01	1.54168830704037	5.90323654101235	2.59570746917341	0.332360114070344	2.52958240667633	-6.54539926541345	-3.86423857151928	-0.0334105885561238	-6.39913997498484	-1.60109726603391	2.22870911863414	3.28919824930598	2.06913388370853	-2.33468907586458	4.9006095493665	10.9814459596335	-0.102713045998074	2.77534997849926	1.00267225448372	-3.4686176015558	-3.40434091609233	4.34495094673531	0.217129200293728	3.93766964006794	-1.75190159938459	1.6510827062592	2.41736263446523
TCGA-C5-A2LX-01	1.92285108176391	5.3820643355893	2.99169091845264	0.28122302243465	3.13698620564329	-6.18821474558304	-4.14358821480006	0.180651938378315	-5.99202313349677	-1.28352023327	2.09979694459451	3.81925624463852	2.09149433477244	-1.43515631323776	4.94128999945352	10.1744713685013	-0.501701231784809	2.52234998646439	0.941476155530286	-3.07252480656305	-3.09307746891407	4.75181107390113	0.434544669709663	4.04721986119601	-2.18040224663663	1.28789340154655	2.48694628339014
TCGA-C5-A2LY-01	2.33029869080911	5.43371316346743	2.55286910375374	0.46021412518223	2.16465949400413	-6.60246374690918	-3.87128859382804	0.5220110696359	-5.99605711459904	-1.78872564153756	1.60021061216863	3.78453554433596	1.81489029308969	-1.61029938715332	4.93940907946046	10.4404405100847	-1.34102822940124	2.45366855382714	0.916747590340253	-2.6397576726763	-3.37593566323797	4.86229505619674	0.245728428219431	3.82351064228405	-2.8455750761002	1.69525176570572	2.39863280455568
TCGA-C5-A2LZ-01	1.73589665840035	4.98603213402381	2.86428094079491	0.506887100374271	1.64629267915581	-5.43611893203689	-3.26030893523159	1.16948880520558	-5.22604875581343	-1.79336126604807	1.18105616337584	3.72975587845508	1.77840865774028	-1.86354979405317	4.95362369905493	10.2604781585139	-0.832369002785732	2.65342724528381	0.919928017991556	-2.09267519051181	-3.40334558033185	5.1142383674754	0.141759138892752	3.9558053032896	-3.93572643158241	1.28318008402282	2.66978529558205
TCGA-C5-A2M1-01	2.30430184393947	5.53216901083768	3.2842952605202	0.435817678477754	1.58432301821806	-5.88264862952785	-2.63424901935923	1.28740410565344	-4.82029231015138	-1.69076089354993	1.42298416567207	3.92397583784259	2.97754836940625	-3.04336537331435	4.95492486651492	10.7566110154057	-1.11696871507393	2.48727210497519	0.910227199364192	-2.4316252716583	-2.53174759576554	4.72897642653167	0.27725397297378	4.03032943354708	-3.20593665401768	1.49506310473168	2.73359351182433
TCGA-C5-A2M2-01	2.0240318824035	5.37742608939227	3.49074063388066	0.666743536917086	0.602808609745862	-5.94792195219248	-2.70644205298458	1.43990322941449	-4.61525173586768	-1.47156894473102	1.56481686875217	3.75093180145289	3.09825090360769	-2.5837412341289	4.9483217697453	10.5460492796389	-1.14045293675215	2.44435562927013	0.895573648127658	-1.45407934832094	-2.83970384923111	4.77446212080236	0.731385445055109	3.89911448132634	-3.46559643142545	1.80986781979269	2.60749292744181
TCGA-C5-A3HD-01	1.30130609427892	4.91425153815606	2.64929787435086	0.395217471853103	0.377391996277826	-5.87146686895177	-3.75563373279918	0.455781728646818	-5.85864888070247	-2.37077637880187	0.937028881462583	3.39808883244659	2.19032434058429	-3.61444058693987	4.93651441646498	10.7423048228096	-1.06759903312147	3.17328562123173	0.957639274603237	-2.45462937595452	-3.54369234567723	4.78510372952962	-0.0381090138565785	4.04158994472593	-3.6176211248652	1.57262358159948	2.54315601895902
TCGA-C5-A3HE-01	2.35278836463183	5.30045049958917	2.48644591145266	0.447441251004608	1.8169205251271	-6.07746294078042	-3.57789054406193	0.186979678079713	-4.69465867369484	-1.63723758337242	2.26452797373832	4.01719675951696	2.17233223390769	-1.70740286451577	4.9512636634731	10.3299276610258	-0.798535446145719	2.64339543011331	0.911671536482087	-2.61538309436308	-2.75639843979085	4.88640410809226	0.958884562005803	3.98550016385701	-2.23446151326006	1.37067254121126	2.53795702146897
TCGA-C5-A3HF-01	1.80899673947508	5.48051171898718	2.4466276053963	0.472480105878479	1.78969144124043	-5.83512058228104	-2.46586840627073	0.806074823579083	-4.24741860288414	-1.23200378931477	2.54639920393367	3.89691979165022	2.32318127087685	-1.74271798863806	4.93891240812289	10.6109791879795	-0.355923651598381	2.49822898033525	0.92590324485973	-2.08611587217391	-2.76406412537913	4.76939256364654	0.505133870100295	3.91622325193488	-3.00622914728232	1.45333719454013	2.73349618851976
TCGA-C5-A3HL-01	1.33955018258999	5.57448981383725	3.67356953336178	0.441599997685861	0.988674648062458	-5.79669789453366	-3.36868216856176	1.27830644844806	-5.87636777848543	-1.77816794287891	1.220721144916	3.53626781867319	2.07514972991751	-2.34865471651067	4.92418790177	10.7017993121772	-0.636139332395235	2.23488970063844	0.955169285916574	-2.49825373521294	-3.2323116104166	4.67831826694873	0.109004755548554	4.00310969233916	-3.93392964210454	1.66881398269628	2.83538329675003
TCGA-C5-A7CG-01	1.10711687290169	4.9774007503698	2.3267933691319	0.339835518237663	0.910034272874244	-6.00788413895878	-3.8013228726281	0.837214673187511	-4.71593574536729	-1.94995131986557	1.16579463075344	3.74512845867582	2.12279472187956	-3.38173627292381	4.9561993890378	10.529514038984	-1.07959434657376	2.65244658167267	0.900600490403479	-2.44476449288102	-2.8300375011677	4.9147820112883	0.0967719053441023	3.97637059344171	-3.61318880234328	1.20111590441004	2.59495685916977
TCGA-C5-A7CH-01	1.97546057226935	5.51876499360846	2.5435272009336	0.427045902382769	2.65870069995849	-5.75980404039942	-2.14120890931566	1.74498840740185	-5.53240172797858	-1.2437322990632	2.94578591865034	3.49564741789368	1.96673532625382	-0.175956181413492	4.91955321963418	10.7719947488852	0.578525376428669	2.64456943793556	0.969108873525841	-2.48438851444064	-3.36072091458549	4.85957301726658	-0.318205083680929	3.95425143391739	-3.06831698205786	1.61678133550652	2.79030610834439
TCGA-C5-A7CJ-01	1.78355662520359	4.99027660662439	2.78678276060572	0.356476455960898	1.7599977929582	-5.3110196140856	-3.4413608912923	1.00009324444789	-5.40235792900163	-1.6713256360624	1.96055849299403	3.59568425893511	2.03664866369932	-2.13495725138453	4.93367766187514	10.8907161477316	-0.387476608270116	2.66111638993373	0.933167729892048	-2.42038168119368	-2.90956196199069	4.83055032203711	-0.170618352037661	3.97838289246599	-3.76647663299016	1.24152090139488	2.84246424037387
TCGA-C5-A7CK-01	0.888355279930424	5.33450097797961	3.85253464074996	0.299415323080312	2.02392127430505	-5.47644014981119	-2.45468304685181	1.45891868058933	-5.27030845742439	-1.68657319821046	2.02678089770136	3.61068753665342	2.33371268181003	-1.78403179783172	4.9370063558126	10.8680331379418	-0.0589173853334479	2.76993213453158	0.920834735466417	-2.45942800687971	-3.23231337548756	4.63232614404396	-0.204207163681907	3.96892340321253	-3.66297063776163	1.74687812248012	2.67057666959038
TCGA-C5-A7CL-01	2.48901764898877	5.32388543506282	3.1691745969169	0.376608087820355	2.75697718131023	-5.7221613321256	-2.81446686108576	1.275850815422	-5.52720780538151	-1.37655270243223	2.39324916553275	3.56651707229793	2.09920733290762	-0.314132682492522	4.92404475032599	10.7921164650029	-0.135943026732008	2.38876397180069	0.953735725564186	-2.54090378032277	-2.46954476115291	4.89059942520419	0.233697997424441	3.99757857083331	-3.08652720367019	1.72922971325143	3.58096538999342
TCGA-C5-A7CO-01	1.76910525739345	5.46509017116933	3.04787197411439	0.565749473298337	2.35205914537821	-6.01049399368712	-2.88064977058873	1.42932760296524	-4.96505205041255	-1.66222028081263	1.6993356412622	3.6913409577519	1.61780488934676	-1.51482272040241	4.94271395152529	10.4744636387431	-0.783473273897474	2.41237188240364	0.949274061156393	-2.43791864506343	-2.89520095271816	4.92768398484729	0.033906583186468	4.0224319172056	-3.34520021631387	2.0113056984157	2.80482736051452
TCGA-C5-A7UC-01	1.9133022499499	5.9952977378175	2.34040909111777	0.458823187608104	0.98438440969773	-5.94532767259923	-3.07609344371329	0.721670856308983	-6.40820072190033	-1.96261511027908	2.39941668671906	2.92676418043148	2.30107068827203	-2.91233850112512	4.92390651531074	11.4980465906582	-0.0948866788882334	2.84834472313434	1.00298807212299	-2.91985529482552	-3.35744271717912	4.58429020433427	-0.11944206363008	4.02205300367696	-3.17670347466572	1.29770302004715	2.37495548785865
TCGA-C5-A7UE-01	2.01062802518831	5.3882376646151	3.36505937984106	0.496989184592887	2.81572249238101	-5.72333226247209	-3.04422574631678	1.43551033948368	-5.88059979066142	-1.62508037544517	1.82983719665642	3.69023054926997	1.70785539718855	-1.35316905968579	4.94285786569457	10.2859266557113	-0.336536719598513	2.73775889059301	0.941619175817772	-2.51589789047502	-3.70180739252726	4.96875472009823	0.101451699300913	3.99437118638536	-3.62149206155303	1.89752817860835	2.67795364214592
TCGA-C5-A7UH-01	1.65433828867123	5.41220187179068	2.41746233505028	0.392579018010065	2.64839038288564	-5.35200594847175	-2.15402523759797	1.13642509305231	-5.02284181644554	-1.18892166004553	2.94549877658865	3.5574535041564	1.90662910706773	-0.753734267554863	4.94125598856603	10.6992205791701	0.136293085207459	2.37148152730845	0.925796199633966	-2.37813119328856	-3.06812870607756	4.79244775229425	-0.0209199544254499	3.84559925398188	-3.19737771342626	1.52230515758179	2.83045777290383
TCGA-C5-A7UI-01	2.75609810749824	5.93995454050003	2.45619315510307	0.44228044691172	3.80292235491694	-6.5182706048263	-3.44032475879015	0.82960596463209	-5.37839823242199	-1.24060832866864	2.48918700288003	3.73459246079149	1.67210814745078	-1.01452018352981	4.93316129908977	10.2354727808075	-0.85893874784656	2.55177620405963	0.974019883530768	-2.75442660428088	-3.0167977598268	4.71167314457201	0.717312533702975	3.83515926075996	-2.15093106190083	1.99475464084066	2.55781063800877
TCGA-C5-A7X3-01	1.24462273246388	5.79953680807609	2.21094582190687	0.254714593343589	2.43041533005076	-6.13128749759618	-3.42133387315895	0.214227683798799	-6.08505194186233	-1.55523767499085	2.75220853136862	3.56232381177029	2.0697840820123	-0.843417015599984	4.91901781340275	10.9963731719152	-0.0383019208396398	2.66441722590271	0.988018577482171	-3.20578454077124	-2.89241490469783	4.58824830610393	0.263664209708118	3.93939544948724	-2.5922983387951	1.19233364773258	2.90407989028086
TCGA-C5-A7X5-01	1.39543475753769	6.09289715165206	2.88545056924904	0.393248913547459	1.79151814728414	-5.72457464332872	-2.74651774578331	0.961574685212054	-5.70536806869596	-2.0349463492918	1.36939240146211	3.40981105910474	2.46583462576034	-2.11238140644977	4.92226075763152	11.3561927763896	-0.457013215925567	3.03894259380856	0.964841830122575	-2.74679405638186	-3.3001997695866	4.48837107399465	-0.430128287675251	3.97564896513009	-3.36269489396191	1.98755998405298	2.77326883812977
TCGA-C5-A7X8-01	1.72084044854276	5.65255163464647	2.89747688098226	0.486690667295692	4.08913408688659	-5.91733992882659	-2.51845279113139	1.03058024197318	-4.22736038720305	-0.219808200322965	4.1547009065434	3.91185175060495	2.69392344568461	0.746269652423104	4.90946483756258	10.8810011540544	0.736938187720867	2.23209452572958	0.950186539747262	-2.19446397596169	-2.33077823908436	4.48547934316328	0.875606909969937	3.982261616645	-1.54197066113853	1.89276561768876	3.2467628096647
TCGA-C5-A7XC-01	1.11851870790799	5.2549218295534	2.92798640159193	0.363022486715996	1.44653203809099	-5.68066525801249	-2.54479736136722	1.07009091400164	-4.78723277401229	-1.52557825702342	2.10911131819137	3.72648528117056	2.29935436539882	-2.06788525264373	4.94219930817686	10.89944520469	-0.401175547501998	2.48225739693828	0.918960456375879	-1.9883176177991	-2.93135097057364	4.75151025619358	-0.0752837843628846	3.93858231642751	-3.49770516796739	1.44506792145225	2.76050026884901
TCGA-C5-A8XH-01	1.51930039075442	5.38304423337009	2.87262017678855	0.439489060766349	1.6469119078173	-5.78815955412287	-2.93573131081089	0.893535770602253	-5.399831639898	-1.62234581132593	1.5151233880506	3.50872387792526	2.2175058933726	-1.44487682454266	4.92738997899011	10.6045716066941	-0.620877757765404	2.77047499579331	0.957037348898519	-2.28553093255907	-3.36439695596267	4.69351451630092	-0.0705465540221049	3.96622368545345	-3.38218005213068	1.61329871244888	2.5712951876309
TCGA-C5-A8XI-01	1.36026043827891	5.31173694372042	2.92987660684678	0.338195044851239	1.18021221468677	-5.97656616750638	-3.66133431442657	0.663355326061398	-5.57589573601012	-2.05967102819414	1.13537064445399	3.60824575261908	2.36903053535809	-3.30016547144128	4.94623452822749	10.4297410714327	-1.06443514631883	2.59433095844733	0.928702978953996	-2.57026856673741	-3.14426894904596	4.84780595296183	-0.216792879212957	4.01910525041904	-3.77150250792258	1.33652204623887	2.72395521617927
TCGA-C5-A8XJ-01	1.00945241714933	4.86407308162802	3.93277341155611	0.192259816192826	2.18899784492621	-5.10231122469498	-3.15441179848464	1.20895356064619	-4.99594210424617	-1.58961268808173	1.7834943418736	3.73581487596951	2.39483327314386	-2.11683755732303	4.94239884477668	10.9015431514428	-0.239966262558148	2.19822617580392	0.904830850612244	-2.68707969186606	-2.15512694601334	4.53273798065337	-0.42599988354586	3.99930211512996	-3.72441865205991	1.09562887029943	3.13852480172853
TCGA-C5-A8XK-01	1.84241379477037	5.51341035551647	2.90198088608039	0.389594115252882	1.5483921077285	-5.91600787415612	-3.04053598711437	0.3305703075561	-5.77387867935912	-1.7659120750301	2.24179129729011	3.54270423570483	2.30387349089537	-1.63742699509455	4.93078152816065	10.6312684393172	-0.5767619203883	2.52361116395553	0.954657719830228	-2.67980075392563	-3.08407929427741	4.78307519580198	0.323836172152117	4.01058626785238	-2.98260803800961	1.48011807713381	2.8038541990053
TCGA-C5-A8YQ-01	1.58923502083628	5.9078334364858	2.0458722082068	0.294662908296354	2.40746398593445	-5.16792252032268	-3.05415457408401	0.78592608310574	-5.01267483687499	-1.36281447314566	2.3002815085932	3.51336508642037	1.91277371462128	-0.760918859667605	4.95097318216179	10.7090385687127	-0.0564745913920159	2.64247610511129	0.951847688980292	-2.68871273110751	-2.01136890623921	4.79676367112122	-0.379182955039461	3.79340701967009	-3.17028348964897	1.0238758577622	3.19183123927565
TCGA-C5-A8YR-01	2.18672380003122	5.43195885364489	2.6968888671389	0.392448207367154	2.74001907619363	-6.34383439558731	-2.68091983497694	0.562377861714138	-5.14730511989644	-1.44563792193275	2.95225737441537	3.58104947590075	2.77379364512502	-0.933918018603181	4.92032781505589	10.8806032355023	-0.161011586253343	3.18911728494675	0.950234009505311	-2.75156110890406	-1.92723255075488	4.57576717144834	0.271789897361305	4.12147451304486	-1.94261259354494	1.5838601708693	3.68808656076545
TCGA-C5-A8YT-01	-0.222886423833756	5.38218431516944	3.75527385492989	0.0348197549202274	0.657020382708673	-6.17195232085618	-3.04735483520965	0.331865617503472	-4.51536839767394	-2.01298193323527	1.8071577400438	3.76240649300879	3.36959366794194	-2.60446262092128	4.91190418657777	11.3299708405087	-0.350171522455639	1.78846571116347	0.893575966346665	-3.03590876314365	-1.94062057986371	3.86455600332961	-0.448075981232007	3.99988233578372	-3.55731021185611	0.8915434465256	3.02306848171977
TCGA-C5-A8ZZ-01	0.510975250958173	5.22483990000099	4.05455073279918	0.280345642289766	2.24676585100839	-5.50280833404939	-3.06318777024725	1.55554863783272	-5.77144251079428	-1.59264947132523	1.95400335111631	3.82408524482473	2.34404969703948	-1.51907188555556	4.92689143543392	10.7878656368668	-0.0870191514309546	2.43504417431946	0.902292578275599	-2.42360876114744	-3.17192640242003	4.62058903435888	-0.174314676281949	3.93927292024331	-3.95867532528043	1.32749067673829	2.83016183207943
TCGA-C5-A901-01	2.04426430607829	5.60932878457479	3.14465222314904	0.444183777112644	1.95466661617141	-5.27114496991484	-2.28945328996257	1.67955807161883	-4.93715935765005	-1.32143220451262	2.29763097218579	3.45606535747332	2.13392379838642	-0.692244626507357	4.93466605207567	10.9221092234738	0.241079834000434	2.63396132653495	0.963124760463733	-2.32099985305777	-2.8605975569552	4.88081411961199	-0.401072511111202	4.09585747108573	-3.50237625551203	1.64560892889203	3.32459718337222
TCGA-C5-A902-01	2.13377339592658	4.94681553091773	2.67284984853328	0.347814142695001	2.04740795501126	-5.34509799898963	-3.49017620456658	0.904981962209273	-5.05125484003663	-1.76246086581884	1.8050070383935	3.75243574774083	2.12088746244499	-1.46003830775268	4.94702340058106	10.0738445637637	-0.836590206080801	2.8440472270287	0.910330256615033	-2.44803556147272	-2.8333843357074	4.77768261832279	0.209120557033451	4.00674076622072	-2.72941782011022	1.34598109784321	2.90961570819813
TCGA-C5-A905-01	1.62636726648096	4.96561488374433	3.20976610750765	0.529553257024769	0.988654626506538	-5.66548701173144	-2.66517438007543	1.30284802792427	-5.59877846939269	-2.02353998567259	0.904857062075901	3.65168293065934	2.12527934693599	-2.44888682609662	4.95573818310065	10.3108436905806	-0.685845206128281	2.72821649163178	0.881445444287746	-2.09236445453317	-3.8006973797105	4.96490245322429	-0.298215865048086	3.90138750357458	-4.66175017767606	1.2513211003595	2.48614203415471
TCGA-C5-A907-01	1.90699021799651	5.55773949029015	2.44528953474171	0.538238706670882	1.69771618864287	-5.93348297640607	-2.35514311828875	1.18588075341891	-4.5552508511017	-1.58866164478418	2.75793619842135	3.58087277846756	2.46599020709589	-1.15908391422701	4.92353503006084	10.7965693768585	-0.513419889377976	2.9707371866931	0.971276293955867	-2.27312690313443	-2.86873191115317	4.67115928338397	0.267687332368798	4.05961978040593	-2.69218892113345	1.92903457895055	3.07518401488069
TCGA-DG-A2KH-01	2.18606812229908	5.50422582747034	3.19306605651018	0.688263312508852	2.02509440008662	-5.28055905274427	-2.94179311256969	0.766964333991834	-4.00656680388931	-1.19448546461191	2.08507246305684	4.18044011421008	2.60154839270329	-2.23660180537354	4.95466068189078	10.5144122237138	-0.881502370615303	3.04274674014032	0.901476982593176	-1.65351544177318	-2.39580817414457	5.16410743926819	1.1062639603555	4.08036559238387	-2.53671646368883	1.85881972551001	2.90293395053031
TCGA-DG-A2KJ-01	3.31606781912958	6.34738412056728	1.28906619378317	0.569128306920542	6.4898564390244	-7.024192395498	-2.54883221078529	0.813005924270771	-4.52593609695585	0.8416786124379	6.0127180304516	4.11160649972941	1.7217341331769	2.15142642980104	4.91618473325446	10.1888235011862	0.674655861295797	2.2795480599839	0.985465390454287	-2.83245300486248	-2.73349814049651	5.02585502576663	1.93772944555774	3.77047483456596	1.88616011636695	2.40128704733647	2.89371512190846
TCGA-DG-A2KK-01	1.72371412530488	5.4561104833988	3.229700102784	0.50362453288727	2.15673418393849	-5.86013827001575	-1.96116073638557	1.62267273959732	-4.79167797822612	-1.17440169645739	2.7419791755385	3.74315024063871	2.31149526612605	-0.532164252914455	4.93935754610905	10.4394160287759	0.0851300845518388	2.22228384259473	0.906435506893262	-2.20840487329605	-2.58247108012419	4.65468493746357	0.117276900577272	4.02547819005468	-2.54460727373782	1.69432517331299	2.96814408254589
TCGA-DG-A2KL-01	1.27233506838039	5.26898720342356	2.99107827589231	0.341518925689111	1.36505897870876	-6.15796716883646	-3.51867146027761	0.671544602155327	-6.19095409768913	-1.7486753082407	1.84143854702387	3.3971343007438	2.28701369058568	-2.46377833387105	4.91583390141852	10.8983498267986	-0.260442775933589	2.46674735054455	0.941032909983646	-2.64310971453127	-2.92185987257914	4.51073591731329	-0.298119370858856	4.03633575579608	-3.60159258065288	1.29423214566546	2.93726615960338
TCGA-DG-A2KM-01	1.57838084609087	5.27238449591675	1.88310339465932	0.316478225774024	2.83743490443223	-6.18708833892444	-3.23382814036375	1.31534931463256	-4.36685603784045	-1.1667909568289	2.30578444739194	3.74187697591749	1.96284754593478	-1.54424477601066	4.93489087824335	10.8831992001288	-0.177374304763852	2.47037297234617	0.936318511909859	-2.69786865264948	-2.81482312418821	4.94050267359367	0.301197231320566	3.90576055120554	-2.85353773622968	1.44758624235677	2.97406673499016
TCGA-DR-A0ZL-01	2.36067193017047	4.84619563873872	3.16452289382871	0.559453857008921	2.56234451317969	-5.34780110025	-2.63734300481065	1.59095065516467	-5.50612538622438	-1.66935633667161	1.96282024213784	3.67229036118626	1.64284092605767	-2.61670114565993	4.94936010306126	10.5399967781105	-0.623770832308916	3.16135777455816	0.936557541978525	-1.98477568348904	-3.26835584148689	4.82550353088273	-0.107345615291187	3.89299957895082	-3.76844733081331	1.56261672958636	2.72268422706428
TCGA-DR-A0ZM-01	2.62496971171318	5.69013924058133	1.07021666344993	0.342104630419601	3.06302307736881	-6.24928002294487	-3.08284665027753	0.899606847379226	-5.01916360161704	-1.43485138014548	2.32305161004049	3.53165238827043	1.52297176324316	-0.539105367861985	4.92603597016129	10.7793570763671	-0.449111152973074	2.1531168639777	1.00492422779238	-3.37428429740757	-3.02580287684862	4.89878277143741	0.0572271034413969	4.02011557388397	-2.44470197242449	1.62153401211157	2.91663578435526
TCGA-DS-A0VK-01	1.21770389432356	5.405064810399	4.17962040822642	0.386087054438541	2.29031299385009	-5.77085567854141	-3.07556188838784	1.23731371700927	-5.59601898466917	-1.11199754977028	2.33116446303442	3.64014814920661	2.03876405356441	-1.58584901477397	4.90970047919779	10.6745108266734	-0.609345661091179	2.36986664914989	0.954344386602751	-2.2918433424609	-3.25524573400594	4.63335587630656	0.706540974289069	3.92216014036003	-3.55824562451945	1.74365207500129	2.91409863870381
TCGA-DS-A0VL-01	1.52139944258349	5.04358971740409	2.90730753851683	0.484590082205075	1.27404056060419	-6.03712824686781	-3.42362970746862	1.01460191691736	-5.70221179172195	-1.87523679794294	0.959377913742823	3.65783758045734	2.08247030101509	-2.86741273880826	4.94644785060571	10.6304801420144	-0.887886684115534	2.62211915267322	0.914691566671022	-2.01719030834214	-3.75323398640587	4.91002667249589	-0.316485724976441	3.90839627783708	-4.13623320895114	1.44184953889682	2.4186602634794
TCGA-DS-A0VM-01	1.53326231187386	5.36519674467911	3.08108490979782	0.460818030731145	2.80719222901095	-6.40470561966928	-2.80813896168333	1.18997605821067	-5.83407822529122	-1.21893472423776	2.82209108778257	3.44017723937393	2.0533855577542	-0.720421362992195	4.90179657592865	10.8528375026106	-0.380975507670172	3.11525645908955	0.962087301734994	-2.55949378071002	-3.8034516328275	4.51546862993598	0.476418539431991	3.91001076863455	-2.600209281956	1.86068650083232	2.39744713416646
TCGA-DS-A0VN-01	1.80402880823824	5.59106112232499	2.45614609155939	0.358038814871311	2.28980584298248	-6.35123016385328	-3.82333036373708	0.549697307987567	-6.31053169272703	-1.57530637065583	2.27196070007278	3.5601928693366	1.9118036589494	-1.79542564048714	4.9180681121338	10.7004154466887	-0.300899836760207	2.56626114045499	0.941458742316355	-3.10404857174957	-3.42488505679895	4.56521740212092	0.291265566451349	3.92146005366105	-2.87540186369782	1.32390567398516	2.28528003777341
TCGA-DS-A1O9-01	1.85090590347576	5.7337428961063	2.78340465632649	0.313967974236961	2.22953275465011	-6.75954678490199	-3.85459380762845	0.831996404077854	-6.60990517111126	-1.39653979957187	2.05833394227055	3.48941064811637	2.17502356445664	-1.70915273715674	4.90006315636511	10.7139344319385	-0.627703648777102	2.31932237339388	0.959071544353844	-3.1599324589279	-3.21341649126332	4.55455764776799	0.299626424400879	4.0063307088932	-3.40102420656712	1.58454929769207	2.71989275634097
TCGA-DS-A1OA-01	1.51651374870776	5.33548074238302	2.43410846113011	0.436380035398138	1.52668328412033	-6.09275294763552	-3.5247331411363	0.928002354897228	-5.59395079330635	-1.69251276001059	1.78875799154674	3.60955276901902	1.8823472828518	-2.28861981047677	4.9354551988133	10.8862397066295	-0.668674075298684	2.61718521275883	0.945491825950286	-2.62041356558617	-3.59380369419425	4.84639750266766	0.218642991288577	3.94982317105708	-3.476422450047	1.40418762603563	2.36947536032254
TCGA-DS-A1OB-01	2.437702188963	5.50612155740624	2.9915284208022	0.351526703170893	2.14289583251878	-5.54001556783391	-3.41610796537717	0.782084816814996	-5.67920369314704	-1.73834087925517	1.27949057288005	3.76970564126576	1.98144986886805	-1.8658922602532	4.93870973769276	10.3991053939233	-0.80695341915753	2.3697349393945	0.958664413707161	-3.03855540044166	-2.61207997999557	4.69235157927805	0.0140250879908628	3.96006851023761	-3.33090518197238	1.63534165854062	3.07261326128149
TCGA-DS-A1OC-01	1.53274246286655	4.95012728199581	3.27971666825452	0.408133747772687	1.41038775358769	-5.17969912004008	-2.76451283348161	1.1458774006584	-5.01013542420257	-1.80831505900405	1.33048406528122	3.73271554549589	2.19576682134143	-2.81347639229935	4.95155479239965	11.0574601470857	-0.566807204891081	3.0027012222388	0.947950175788918	-1.76508400336729	-2.74555064533529	4.76760322882722	-0.481279868385529	3.97448063712138	-3.88058232925159	1.82970582086369	3.0900091859988
TCGA-DS-A1OD-01	1.22496546977007	5.22447781157474	3.15808335187026	0.272820767943415	1.09969435737701	-5.96210434169104	-3.17819710200011	0.66251641233139	-4.69868081758504	-1.37306452977762	2.10050621991461	3.84146097098186	2.19266053024161	-1.84132940460326	4.95400221368495	10.6472103809994	-0.421313563181887	2.88823314820562	0.899989795487492	-2.5982125763583	-3.06769799084524	4.73439450638149	0.416546359284881	4.03110987030752	-2.83107908719915	1.11996582885926	2.40678962137109
TCGA-DS-A3LQ-01	1.28178080725204	5.87919184217231	3.91312987250143	0.189188349882501	3.24447570137157	-5.91876197385667	-2.12740530622569	1.47226032068688	-5.11567539179295	-0.799602719668854	3.05535554294475	3.7801365723438	2.37138122690147	0.112993314049472	4.92527768391674	10.9332261242387	0.118600116431356	2.48139130198152	0.933194767855847	-3.08491393718705	-2.72475372650415	4.68366744821275	0.705821118816962	3.93452876711288	-2.89147436238044	1.71435411943829	3.1779579860936
TCGA-DS-A5RQ-01	2.00051205964562	5.38776049903201	2.77232465643856	0.518697002018301	2.46356136987201	-6.23107061588559	-3.17431228886361	1.48240760855079	-5.68959220418229	-1.29671817563888	2.23840459612388	3.60456679557417	1.58278736205127	-0.723459853748283	4.91922742596955	10.4918422846934	-0.390358634290632	2.46242439692081	0.955450034873249	-2.57956763923567	-3.47574581019197	4.88681095187091	0.353636689239314	3.97925839748493	-3.44575598645195	1.68901543007211	2.67472932704176
TCGA-DS-A7WF-01	1.67135911934939	5.46103595247698	3.47844560950729	0.43845476866984	1.88506402558951	-5.20561929789324	-2.99252463216596	1.28874388077504	-5.15429137120404	-1.28758319766741	2.38968075459304	3.84339644247612	3.27581563167961	-2.17067813447667	4.92703303350082	10.6402467535663	-0.496773394525079	2.32484353783818	0.905001120529049	-2.19788096756179	-2.57823284338225	4.55501681285784	0.458627835377841	4.11765418799962	-3.0698978810778	1.35790949545089	2.97541889288356
TCGA-DS-A7WH-01	1.87554521097374	5.35764249901454	3.40689270535076	0.418980580154177	1.52315675697367	-5.67549466228173	-2.50245625505879	0.667810478611249	-4.65267098896264	-1.24950653008965	3.13378821960748	3.71608329900331	3.2064649836259	-0.816818948246089	4.92090459528835	10.9501107360648	0.388239366188754	2.85189015106166	0.934047316511288	-2.39793667599419	-2.39389497885221	4.80344407341966	0.490887509492397	4.1528827338211	-2.45022832489258	1.56955250246686	3.32472236040994
TCGA-DS-A7WI-01	2.13061005992863	5.74309773874241	2.74142282059158	0.531210497500054	2.45049449330361	-6.19202128496832	-3.27058271399085	0.0938361379950887	-5.70160006209608	-1.22423561157042	2.5344838092106	3.53582412295239	1.49235826273639	-1.27847824362227	4.92530334416023	10.326619359414	-0.127457870032046	2.44079850998558	0.982331205982497	-2.68048735364557	-2.94380125984873	4.69125033725374	0.109939807693308	4.01910343217104	-2.11436526524923	1.89884420123487	2.82980194340836
TCGA-EA-A1QS-01	0.143835974123665	5.6469099980571	3.10216234993081	0.128216847698039	1.70058805540321	-6.33589168493963	-2.9961167328039	0.893163543497585	-5.71396257928609	-1.82369391285324	2.00156101081305	3.20537038066979	2.89549609714962	-2.20596860918677	4.8941247606236	11.420993190946	0.239572415903352	2.29823442296548	0.957513396160049	-3.11919822099926	-2.95023823261601	4.2560113585786	-0.498338291313506	3.94656904784028	-3.62384427732881	1.18908363470364	3.10251479632231
TCGA-EA-A1QT-01	1.07456149681888	4.98824455069965	3.0846188343576	0.465874072222578	1.31194403485025	-5.90057594791162	-3.95409439613316	0.683062358850758	-5.85823700195485	-2.25852987336672	0.800878837771516	3.74788870218313	2.10077815815827	-4.17042374581187	4.95368410542017	10.4286626148739	-1.46678057587462	2.76183130855103	0.905708671934582	-2.04112022016837	-3.71353105384029	4.71751098847577	-0.186520251872997	3.91284606690062	-4.12538322481962	1.15675518531112	2.21525670129848
TCGA-EA-A3HQ-01	1.78890819359044	4.90268206495621	2.85966661181014	0.37971974926459	1.61545267966725	-5.62271965435215	-3.85755053151066	0.66863837730091	-5.97126281031619	-1.52050698381233	1.84905581796487	3.58601533997676	2.20533232496315	-2.51158432537781	4.94915838173629	10.6589447018136	-0.493332873664084	2.83687938912581	0.8891530085328	-2.45631199816898	-3.06641225567725	4.74488097437457	0.169464263711552	3.92532510852696	-3.73672962737471	0.877657959976472	2.663158704917
TCGA-EA-A3HR-01	1.22552454701914	5.41768549289616	3.62222699131184	0.340469727595888	2.01349654893002	-5.48073451619479	-2.60221886494661	1.85800128865095	-4.87543285799246	-1.54790179793694	1.93923536247446	3.69076128908035	1.92876885846332	-0.923576316507654	4.93252530486433	10.8791466981702	-0.236046962649906	2.65773383660496	0.939482125748452	-2.37174874899906	-2.97260155427097	4.91624921278418	-0.165336821513561	3.95795839434978	-3.64933094669142	1.57873650943553	3.06733023799968
TCGA-EA-A3HS-01	1.2138100405606	5.17089438349407	2.80776747567347	0.372879388881692	1.03411179182022	-5.41048024865169	-3.64276048134653	0.830343335723762	-5.40045480778813	-1.93630141418318	1.42125870464734	3.63059064272888	1.91872990116569	-2.61889326963728	4.95195557850217	10.6634109018374	-0.699863938335996	2.72824391534654	0.921780356897777	-2.42573660117332	-3.05197500823276	4.84684331693637	-0.419363696188311	3.98617132995715	-4.09365188796756	1.15361765071871	2.86957886007728
TCGA-EA-A3HT-01	1.48440075867761	5.38977575557125	3.00254041476907	0.358703096966551	1.52764761569613	-6.1584401229249	-3.45742015551717	0.66705538549171	-6.07893084111401	-1.81693848914197	1.54046915723851	3.50289045435679	2.397247030242	-2.21145988963463	4.91672448348707	10.8801269462356	-0.279352154372623	2.51424536776123	0.939888920025298	-2.7143368084266	-3.28291635467825	4.60326032150747	-0.250728743608835	3.96751843352996	-3.88527976263469	1.21100239670211	2.79813122142201
TCGA-EA-A3HU-01	1.68070471760106	5.20781069336718	2.38521416496793	0.330374098665953	1.43193204017432	-6.20706948419338	-3.7194003092837	1.57639477285681	-5.0686097129437	-1.81356474384118	1.31610236046638	3.65972573610709	1.99093903695062	-2.99307068225936	4.94348443038525	10.8312026321112	-0.8919493968386	2.69240620930938	0.932944212378613	-3.03020044767037	-2.89627370672293	4.86535851679505	0.209666618089189	3.95542927089197	-3.36232106282254	1.51422359485999	2.68547895536916
TCGA-EA-A3QD-01	2.13650562494618	5.21614685611915	2.28654917591876	0.372637495674882	2.93452508768327	-5.86889219424306	-3.57384483055334	1.08997264971844	-4.96145561113754	-1.14455063793821	2.43250176685014	3.8535837293959	2.05626677013053	-1.1516374336521	4.94744236437538	10.8322706603066	-0.319335858442065	2.74713835997992	0.917557734799539	-2.64751105099036	-2.5672361267623	4.85441768687921	0.210291907638846	3.94402770506329	-2.71398390424087	1.34122607961648	2.63634450833176
TCGA-EA-A3QE-01	1.44134555209967	5.35586443593853	1.96971155253074	0.376819608210255	2.10237119746455	-5.78135921952605	-2.95437668028918	1.32754361575782	-5.02922404449395	-1.60036152118819	1.77264480971631	3.51825604167777	1.51606751863329	-2.59525903912087	4.94512029493633	10.6184924836077	-0.79846544296521	2.27208410768644	0.945423529652529	-2.47512561319243	-3.24706253854711	4.9290085695511	-0.0305208006587669	3.89732595015954	-3.6652269226058	1.43491630581063	2.59734042901791
TCGA-EA-A3Y4-01	2.18942948878352	5.76640941601584	1.90962509000381	0.433040970861154	2.76999681044398	-6.62273699486465	-2.93594469562109	0.73340601216247	-5.53909161381236	-1.05815842589933	3.46107862677141	3.35160159861421	1.84880916871444	0.332981973872807	4.90338797838576	10.7260825791724	-0.108740716389844	2.58490214891475	1.00746808940593	-3.27259959850115	-2.94680718951955	4.74928008799428	0.718796271966578	4.13821439693267	-1.21954279063323	1.62893235125729	2.69391048874194
TCGA-EA-A410-01	1.25575802779723	5.90623102167225	4.0958810687869	0.188658255005322	1.86742552285361	-5.40932673322223	-3.51827080838275	0.058939255862529	-4.62283222873628	-1.4518755281587	2.15557926179368	4.03047670204013	3.58892790873869	-1.72787860456954	4.93567880525968	10.7518051906969	-0.286320094692977	2.49065279820817	0.864118764845445	-2.56001777960247	-1.68692156901617	4.19510400628675	0.439422427063558	4.05959961635115	-2.7809979143665	1.16263161380994	3.17664415151263
TCGA-EA-A411-01	1.38267034211842	5.02361076029638	3.67173094787909	0.323595983518135	2.41792767196838	-5.44030756103978	-2.91543889950553	0.946523516432197	-4.97528715203697	-1.1414086989302	2.57177269779647	3.79036447075531	2.38124255064166	-1.11525203258639	4.92620788614888	10.6598314493251	-0.0277135123080399	2.3508625406431	0.919513180862733	-2.20104614408059	-2.89411358523643	4.42999890418524	0.166504726946075	3.90842635780023	-3.26111593841752	1.33061443462763	2.80555482773326
TCGA-EA-A439-01	1.50500615351794	5.30494426231772	4.47407636910377	0.416720555479716	2.50948913402899	-5.33843029853172	-3.60312203243844	1.30513469787118	-4.75415013194894	-0.945531103050248	2.85806948582621	4.04737896588955	3.03091974296818	-0.79431387807718	4.92837253377759	10.9698503997004	-0.376513588244421	2.97950185105913	0.888061229702416	-1.81612790606329	-2.51794480459098	4.72818250651539	0.962736725135304	4.00938142671069	-2.59657027681703	1.59163371980828	2.95766193138913
TCGA-EA-A43B-01	1.92040286053589	5.73733643992356	2.278266173479	0.430039730384093	3.04160742022639	-6.31872950817575	-3.20907002481071	0.908711154404589	-5.94018316757236	-1.27093087157334	2.8121853977881	3.60332579790775	1.94603958128187	-0.782069575531157	4.91271053058024	10.7688194656838	-0.00472277858909997	2.38508376280421	0.96967325552173	-2.97159537682612	-3.13741578171115	4.56349659879215	-0.108695960044725	4.02968452929237	-1.45849137589793	1.73446127154712	2.65379504020107
TCGA-EA-A44S-01	1.99449021616664	5.34527705974075	2.9893528892881	0.492257781250193	2.77314494138787	-5.60676786320204	-3.07093667031245	1.56394123508916	-5.14952066039481	-1.34966348545042	2.51017889907269	3.72868839798378	1.58531430299934	-0.692833909597477	4.94699261520038	10.3927953780018	-0.375640540038262	2.73308245971171	0.922779730614284	-2.25010889504453	-2.88262632449563	5.0294856219081	0.191195114075086	4.013030148521	-2.94213619896827	1.60118582468429	2.69567188453885
TCGA-EA-A4BA-01	1.63565142591844	5.56035917352386	3.47123834933716	0.202794459390225	1.59997611584778	-5.29517472342076	-2.86683978823918	0.774516213582326	-4.60525012540741	-1.56431430247383	2.73632288876693	3.95918668956772	2.3350436659958	-1.13298484933095	4.91307998954146	10.7808879573851	-0.167302268417757	1.79425160157329	0.892548297921264	-2.70043877119466	-1.89789739534813	4.25350470878946	0.293116821066873	4.11217469395465	-2.38932281257571	1.27360778404447	2.84808492653458
TCGA-EA-A50E-01	1.94532307220954	5.60899110608205	2.98242315133584	0.298291849753511	2.31422271939153	-5.60240064648427	-2.62937684603354	0.797928717965739	-5.10662196190545	-1.2964585310226	2.37663985997276	3.63060979126938	1.88581361448412	-1.2308927920457	4.91987126554426	10.9450109599915	-0.0105809188564265	2.39002494540162	0.969863666564955	-2.89534671260342	-2.9762521504778	4.61711656006833	0.311032798593471	3.89800683739902	-3.10625972172388	1.68908261980064	2.74942350212608
TCGA-EA-A556-01	1.6401572818308	5.2731076828142	4.15444161296996	0.1655315778253	2.33061330282125	-5.16549748844046	-2.64446588609393	1.48370562548092	-4.68199604211418	-1.42718213793391	3.0917406813568	3.95831875932695	2.75739638060749	-0.546446346508993	4.92977213656285	10.7946475457814	0.248630631080617	1.82387425160011	0.867124650921699	-2.35580444817121	-1.88907729377391	4.2933851469232	0.188264969731874	4.03889650492009	-2.7797551679977	1.07487102928721	3.19492379620503
TCGA-EA-A5FO-01	2.00433440175972	5.41574168031187	3.60648392352975	0.626350243268142	0.945988026820721	-5.49256609066881	-2.57632549421308	2.29529660168657	-5.07663447324492	-1.8119336392324	1.60633510855241	3.6163634190424	2.73222625498294	-2.67114950704685	4.94256663213228	10.8219202747735	-0.893374501959913	2.82342983077561	0.935387800776513	-2.16851609519092	-3.07126628906055	4.98186516710313	0.575004692299924	4.12125270242616	-3.69933162434922	1.9332978090827	2.82878526544393
TCGA-EA-A5O9-01	1.93077519585596	5.5412076496065	3.08705256145337	0.606599483155563	1.28168222748922	-5.9544553164704	-3.42526888389157	1.26730927202737	-6.20862213956425	-1.94155266367538	0.99686206004044	3.51215279667153	2.00379272075797	-2.05162471436004	4.94391664754467	10.478609724794	-1.22905317866917	2.98549989855733	0.928076766613292	-2.29604838954664	-3.71768239963623	4.75096834127472	0.189055989975499	4.03831129710589	-3.31614300360311	1.90262756886063	2.49648670947143
TCGA-EA-A5ZD-01	1.69302163851707	5.06523166715645	2.02154485573426	0.374182751330243	1.17634491618553	-6.48656854813735	-3.43716051449765	0.600596929909891	-6.07578529942693	-1.95733409986791	1.39863435851764	3.4029976058072	2.22987303944121	-3.05296726500883	4.937667267107	10.5131631582261	-0.369344405779559	2.45298775675383	0.903106252217553	-2.4762820811397	-3.77902201414921	4.78389838140532	-0.0446603976571254	3.8184580548692	-4.03450098027928	1.29492977411872	2.35196382953222
TCGA-EA-A5ZE-01	1.90582007896776	5.06900139756009	3.13820142945616	0.347758672435793	2.24723905648304	-6.17044535799568	-3.60240588367911	0.655418521842254	-5.53634816138328	-1.71275721803126	1.58305599941698	3.73653226793371	2.17987867816463	-2.29896861169094	4.93133045913935	10.6231712983358	-1.14458155614758	2.36284046976314	0.912999593152765	-2.42912211899901	-2.80928102701733	4.73737571091472	0.222887343448862	3.87414797243744	-3.47503591639044	1.46224476385807	2.78963547415205
TCGA-EA-A5ZF-01	1.74375602449617	5.21269465076261	4.7992903533662	0.379187843157252	2.93933201119415	-5.23199611936861	-2.62098181499173	1.56264195029451	-4.76686600402756	-0.630816733951961	2.96622201664504	4.01419927393101	3.13565671050294	-0.0771341303304069	4.93428094039161	10.8020267819908	-0.0575438451301835	2.65114363736015	0.86153403226369	-1.53389347303124	-2.20863667784992	4.65135833307776	0.576342079129294	3.91007868720024	-2.85670342665416	1.52489942076923	3.15487784276675
TCGA-EA-A6QX-01	1.59809801754906	5.13948097297665	2.73192639092428	0.475727655149037	2.79401696413274	-6.2434772141752	-3.10673760197689	1.44107716210697	-4.8501358447725	-1.31157653996068	2.43430685550854	3.67343329258931	1.63457396174774	-1.61893316756894	4.94585238646988	10.5616440473757	-0.447242182600673	2.47271482939878	0.900167353836324	-2.20217052099088	-3.37006147253162	4.91076346482558	-0.0662849937477255	3.89982455371538	-3.07721027151534	1.50495708089695	2.23914384267359
TCGA-EA-A78R-01	2.6648984043873	5.58382635326568	2.50491834879168	0.416529587104143	2.68994798656739	-6.9149261271355	-3.37726052898407	0.930401139862255	-6.13005942625003	-1.44500661378149	2.15831305714552	3.6039310992594	2.06483525720982	-1.02684719481434	4.91942846728154	10.6045122016229	-0.396218450112951	2.49193815136249	0.941154275276193	-2.88354449991898	-3.60893893380875	4.7731346960782	0.34300088433432	3.87454635968762	-2.71843552159615	1.82964872730548	2.4450362882169
TCGA-EK-A2GZ-01	1.8260174450304	5.52091550548866	2.97900394704044	0.363711418497727	2.45279548104716	-5.6104285000471	-3.02117350228265	1.13240152166131	-5.38568355645219	-1.66434711173005	1.94566992186694	3.50737455621512	1.94718353548874	-1.46848270088103	4.91179546825379	10.8001161999661	-0.405760419531488	2.6377964312614	0.967594225072363	-2.54991859150009	-2.8377900883976	4.6289335632372	-0.149342959027662	3.80315752073092	-3.21162122504582	1.78298247495833	2.99231104250047
TCGA-EK-A2H0-01	2.39997951065483	5.0729683957724	1.88210350879356	0.359548399810326	0.71315892998539	-5.74507450758284	-3.59096329736073	1.0741807005852	-5.99849604386823	-2.35914690455021	0.871288326478783	3.44445069167404	1.44802604587853	-2.86791972758608	4.94495398599722	10.3104820890348	-1.07131796108727	3.06214027345247	0.947674116289759	-2.56051320847068	-3.48132344247563	5.00819076213576	-0.341881798335203	3.90647133741575	-3.56774333506701	1.42531740719315	2.63750830964233
TCGA-EK-A2H1-01	1.66978877170178	5.85235249765751	2.07287881870264	0.247434695696446	2.12624956074867	-6.73966073625103	-4.16121789525711	-0.0500078061569553	-6.16360313717103	-1.82051540267429	2.23581496436366	3.29299065415683	2.26418505318546	-3.10820201488965	4.91263905862289	10.9683767364412	-0.197163930954705	2.50327568581404	0.970597575379017	-3.42746810400858	-3.23972206147226	4.27759412110571	-0.21197062839601	4.02133754744812	-2.19786261307691	1.21651534593222	2.50835698367172
TCGA-EK-A2IP-01	2.10233689022213	5.18184965510105	2.19432804852907	0.520896739647162	2.52828482088229	-5.56162850236005	-2.85924883084867	1.51874831953642	-5.17306529938756	-1.38106147863142	2.81610683072933	3.40266883671841	1.13154617004941	-0.453588707361597	4.92201362058062	10.9252502147367	-0.224564510689046	2.94319016072902	1.00489347712732	-2.5761192733909	-3.1382166131102	4.82988797231377	0.545943265477828	4.11240623645258	-2.51147174762606	1.79677339768446	2.7084882727541
TCGA-EK-A2IR-01	0.964689981678002	5.38770882419437	5.12427286395219	0.255334497402079	2.02863717794629	-4.71839382732243	-3.46993515998066	1.04530742165927	-5.62880443645276	-1.64554103535758	1.26572145378521	3.88212955983284	2.35722602818733	-1.63752067338813	4.93047510666927	10.8645003005068	-1.21015666370048	2.87944174047509	0.981448594076737	-2.64406581026089	-2.3499348409386	4.67191726203808	0.719085797431868	4.1574507135177	-3.93518885300634	1.85384271417865	3.41664949682088
TCGA-EK-A2PG-01	2.57632115124275	5.52736957420301	2.53858960142506	0.614042129095036	3.45066091663609	-5.37338739426318	-2.86476980168205	1.8950445924028	-4.87915081478239	-1.34645800205812	2.48688520733453	3.69373647363027	1.43145798698447	-0.334316470528229	4.93923877066282	10.5042231238171	-0.472834276021434	2.67875294970011	0.991587268161864	-2.40760805007972	-3.03404832167718	5.24440285477452	0.233556830066783	3.95080490521582	-2.61569050974128	2.09712878964011	2.99874394396763
TCGA-EK-A2PI-01	0.767863800311024	5.21272562591462	3.88334333774732	0.356733993588595	3.29417389690996	-5.28175262866401	-2.61497802408205	1.53882670922217	-5.04574292078204	-0.986536271972733	2.36284945130053	3.6660413449021	1.95833102622386	0.0602902958675724	4.91055264853167	10.5765484392774	-0.517130654713029	2.78508883453327	0.957844820550022	-2.25581469820042	-2.39771760031153	4.48446656418224	0.359026861734543	4.02636387048305	-3.29606678317096	2.07833439109438	3.35086236340024
TCGA-EK-A2R8-01	2.05358609301701	5.70235504338242	3.09704414800224	0.366756643103457	1.41991758142685	-6.41728658094986	-3.1286516528103	0.522436410408867	-5.88842763034766	-1.95748486529301	2.33737084545306	3.44051180381661	3.01282858950073	-2.59963590410989	4.91724109226924	10.8533539984907	-0.516184762772189	2.70845558675407	0.9638111462879	-2.98677947522273	-3.10580968176307	4.37510292116667	0.519849313833246	4.06531069685147	-2.88363134692031	1.37657924861169	2.59861300605952
TCGA-EK-A2RA-01	1.66504055043533	5.17161656686606	2.50436346081519	0.509332002124233	1.30408992199764	-5.92278194232019	-3.89399478168861	0.719037153594939	-5.74427222143193	-1.9314985968662	1.26659133307763	3.52636311997034	2.54661596006374	-2.44918530083262	4.94163292709708	10.6554912287291	-0.66690833319208	2.80497399778858	0.9014571224642	-2.43822049633592	-3.34202892150596	4.83041443343268	-0.262943417188297	3.96455879155938	-3.51245599742294	1.32553098820505	2.24515062482092
TCGA-EK-A2RC-01	1.5831655161038	5.36042353683511	2.4166084369881	0.443819830148559	2.40655592016277	-6.08095674936396	-3.35798114343115	0.959213623292299	-5.52794872840504	-1.49483958718707	2.1657276414733	3.60609512733538	1.80501859229957	-1.97385458432863	4.93277848151801	10.3784658668273	-0.470173138628644	2.52915972299559	0.953053870751308	-2.47327685611621	-3.35007852210642	4.74795310722864	0.309293284567882	3.93362986871186	-3.28084135043495	1.57366917036049	2.50684627477876
TCGA-EK-A2RE-01	1.71251077428959	5.46150690191019	2.51967080547839	0.336030868190674	1.38073239766536	-5.38078181962953	-2.88757783855354	1.46018226872219	-5.81505326858127	-1.87029495982386	1.81217606086267	3.2433082615656	1.66866135793116	-2.01808933839465	4.90587524206642	11.0086074155838	0.0360688786306085	2.97232821575334	1.00205312731679	-3.06314438959239	-3.54183512352952	4.61464270006106	-0.385062651185425	4.01233226795078	-3.31644231674497	1.58414701736041	2.75146167455689
TCGA-EK-A2RJ-01	2.89862639825898	5.96526212357945	2.55909405641277	0.425580520338517	3.19039711357569	-5.44940183360146	-1.25500354210857	2.79292414136273	-4.04964332577867	-1.3090420495124	3.02293531613123	3.64774397587986	2.1287450136848	0.193102583828528	4.93841554861172	11.1486131108503	0.442708135981309	2.85879313918577	1.01993293732983	-2.71100927535275	-1.4306166105231	4.7334361465589	-0.219257708692263	4.14715075668147	-1.88850781137486	1.89617801926569	3.96841872136708
TCGA-EK-A2RL-01	1.91295713784822	5.31137483306335	3.73259501881765	0.615608367595843	1.35705398541401	-5.83115172482612	-2.75143117771758	0.899940207252804	-4.62563107956211	-1.45795851872357	2.11796444966281	3.90224359837495	2.73364785341931	-2.11120344978273	4.94049076492005	10.5245398426047	-0.990843371430493	2.52609806365493	0.909282862958719	-1.78829780957075	-3.00998808649713	4.80706102855767	1.00124615841045	3.90174767268521	-2.94761424352963	1.85562803945398	2.55327072891208
TCGA-EK-A2RM-01	2.29096108876037	5.70419826932441	3.86930932316859	0.350693958124236	2.28398014544389	-5.83582918108872	-2.3613875683822	1.62127039107364	-4.90483205108979	-0.970293991244449	2.79727235008072	3.8418859637829	2.63494335791383	-0.660357372092951	4.9052391634107	10.8655485031401	-0.391450049253553	2.64262033742602	0.963958529672617	-2.33122403952845	-2.65162324642028	4.47350759714706	0.466983690454645	3.99352560575349	-2.25566591783503	2.18246213706986	3.08990167687942
TCGA-EK-A2RN-01	3.1199136072965	6.00024023130463	1.67630714532628	0.687190657095842	3.97921794798867	-5.78042355648922	-1.13690040696173	3.00993674635569	-4.25434388015637	-0.901761427707201	3.20287442932554	3.46140149725367	1.22164350576726	1.34224289005126	4.90441178230467	11.1791785728248	0.317434079648548	2.83443393292958	1.03866198338604	-2.46442356107793	-2.80665522004296	5.04952072559183	0.455137678915813	4.26194494367518	-2.06943104191428	2.93761768529678	3.11268440591675
TCGA-EX-A1H5-01	1.2239828371554	4.81147833903522	3.65123130248095	0.377516378719171	1.50865142461299	-5.72721735653466	-3.43083378557019	1.51039407771348	-5.38049812215024	-2.02459842191583	1.08956879522584	3.73672801508454	2.29358828304355	-2.74951691067888	4.94291759947919	10.4826623223627	-0.952472059987102	2.63285466308019	0.881483686224057	-2.20945193117558	-3.63780658456341	4.57842291586343	0.179342236438446	3.88669377926214	-4.07686731876812	1.62762376985747	2.34950207284964
TCGA-EX-A1H6-01	1.6686157840171	5.55069135400404	2.10915661815582	0.572844554793821	2.32184521986482	-5.98089326357802	-2.23623165737564	1.38888558231342	-3.1435860125552	-1.2978388337758	3.0405720871185	3.78157859681518	1.52841766685396	-0.435024719969668	4.92234712487508	10.9539108530854	-0.309342314256165	2.4334319512309	0.976295221484044	-2.33686171348236	-2.44656539433216	4.78805773665839	0.328165572633505	4.20427095091864	-1.32925637090234	1.93298012380831	2.73766663307428
TCGA-EX-A3L1-01	1.9673926233508	5.74508200239189	2.30476476131233	0.316150179603302	1.97271384037013	-6.18501689053872	-3.41274965860583	0.41652639219277	-6.08438286084822	-1.48739931264565	2.95318947679764	3.43888926026995	2.04766930280591	-2.4825700669498	4.91220226405326	11.1950153242466	-0.0340758518170343	2.45136474581328	0.988013605146397	-3.00337906294319	-3.03512552521093	4.59072011523471	-0.0187062546838348	3.97469768036872	-2.31719341478575	1.25746544034802	2.89299516232033
TCGA-EX-A449-01	2.46980772851302	5.88106326062839	3.68165827538392	0.533619603308831	2.56861120784699	-5.81776072087238	-1.64685873812495	2.50523423201525	-3.76289995678822	-1.27365178654414	2.41065416798879	3.93462330136012	3.45843849546664	-0.758025660972596	4.95121545190347	10.5979253511157	-0.473817875992737	2.17426675891883	0.89746360499023	-1.66231812845555	-2.20228197887921	4.69393707808392	0.350947590566014	3.88537374758145	-2.47189452738476	2.12140352918134	3.35816391735175
TCGA-EX-A69L-01	2.19574237035926	5.06704027796237	2.41199739088886	0.378771475915603	1.97559809374069	-6.28418530906882	-3.8281716820622	0.421972178287091	-5.91408051379826	-1.66593142331379	1.72665868168744	3.59053268091695	2.13427110039126	-2.15075497887736	4.93296687720965	10.3039605885872	-0.896040870158036	2.75981959429615	0.898945826776202	-2.57491041293233	-3.03927491844814	4.81967916309364	0.168409548831519	3.83394750030722	-3.0525861868903	1.22887854010571	2.69427645180703
TCGA-EX-A69M-01	2.64019224299235	4.97073068019858	2.37524675938684	0.424515052879428	2.05689283639065	-5.90587450397239	-3.06101851122752	1.21408179829515	-4.75769699179258	-1.86743144908957	1.31862063754598	3.71560210902276	2.10586921510527	-1.90368474541233	4.94172527368012	10.6285490711164	-1.03296776955343	2.31705762565772	0.929344065221678	-1.90222146159492	-2.39716314636338	5.00496684944073	0.178254562605829	3.87296969019784	-3.3788218960708	1.54572862818904	3.1097285592779
TCGA-EX-A8YF-01	2.2654777343506	5.39272128778719	2.49161486654485	0.454585431161871	1.95218224583734	-6.103391113811	-1.97633549943797	1.22285818786975	-4.12603057680946	-1.48212282432243	2.16801919963079	3.92152715221052	2.42069589874791	-0.871119373547307	4.94772463500307	10.5951773450163	-0.625127528248822	2.34208547632039	0.925635728705349	-2.47797618478293	-2.38610928353474	5.03317509135703	0.621160783094254	4.051602709125	-2.94971553005472	1.77443059592493	3.11173500774474
TCGA-FU-A23K-01	3.12518006974778	5.54070622779561	3.54168472156834	0.344076377307204	3.73300394370013	-6.15496216819718	-4.09800882606059	0.484232217062419	-5.79539111050732	-0.880293578607532	2.73667301149538	4.0497967497326	2.44208709483917	-0.338216697508427	4.93130045005145	10.2527176444193	-0.153080588933372	2.08841952907681	0.912622116577556	-3.12553067738187	-2.84055363881636	4.69725556410056	1.05458534111247	4.04013533911575	-1.09077614373279	1.38541225750393	2.4181168993166
TCGA-FU-A23L-01	1.51709159025162	4.92784295429996	3.1083123393172	0.377151299343254	2.24499539453856	-5.45570369523449	-3.12774063540105	1.1673749365195	-4.7654681127721	-1.47305563870065	1.86092103126327	3.69615825039945	2.07036764123932	-2.21634350969767	4.95067262241708	10.7229246945733	-0.642732511294525	3.06022010558772	0.912825009032651	-1.88723923417125	-2.98798080463023	4.85742096905493	0.0861022006894974	3.86210961991543	-3.32237475636497	1.34633012819083	2.69145700670021
TCGA-FU-A2QG-01	1.60544107387144	4.72580232138771	2.29250095751834	0.383144977941765	0.31614079332639	-5.41230876292682	-3.72840992466007	0.791269444905947	-5.42840006645805	-2.17698583892064	0.860594458746456	3.58383641460943	1.84920617718758	-3.07626087975311	4.94649022444828	10.8807153676483	-0.918959661987419	2.72063608263489	0.940382655360398	-2.40318231174813	-3.73230855737925	4.98682147049234	-0.354277257678469	3.98186841294392	-4.18620909983098	1.10152634448725	2.55748607462182
TCGA-FU-A3EO-01	3.21899523008082	6.06643304777848	2.24059614347678	0.630521724371529	3.8590744970345	-6.43743293004309	-1.98884258677046	1.77523780228326	-4.24980397829091	-0.808903053645938	3.89804006078927	3.9435775841797	2.22427738558662	1.14722025205968	4.91051353818946	10.473688477426	-0.217565622381747	2.33079666262437	0.994629187718576	-2.55916981374809	-2.9427710254506	4.91852069738821	1.2699651261356	4.01710909337981	0.27738911528288	2.53583529238551	2.78340139828101
TCGA-FU-A3HY-01	1.5478921952908	5.15214184487903	2.67123304646539	0.493749159114819	1.66433931090588	-5.62292772188003	-2.94575256469231	1.31183886373549	-5.70960113427362	-1.83108642028065	1.71474698188707	3.38276947512642	1.26541900144632	-2.5387509703904	4.92489240367396	10.7665928081609	-0.582485588600139	2.91484517034116	0.956265005929629	-2.47949134774345	-3.88374483331974	4.76961508073706	0.0770802251931322	3.8536958993261	-3.65315100110792	1.5583555085245	2.1797117746287
TCGA-FU-A3HZ-01	1.39802778870262	6.06887290842914	4.37691178280761	0.115391268203767	2.47027281892442	-5.42462929726562	-2.38159915931316	0.971874593570068	-4.657338642664	-1.34590057919587	2.3897679188262	4.02152206199018	3.73561911147977	-1.39420138472631	4.93323147778687	10.803399782211	-0.244909075558631	2.32679469144559	0.86251469106388	-2.72045343413986	-1.98326708747362	4.1838158439047	0.443354168623401	3.90339327181523	-2.90705760785832	1.17876422071741	3.22663545940188
TCGA-FU-A3NI-01	1.51788391447804	5.42902144991777	3.21794971852341	0.412392793444518	2.24965277453655	-5.27956715745873	-2.20388628910381	1.67466006254532	-4.99157311403928	-1.50062922329179	2.20884283967271	3.64381726358701	1.95892565720969	-0.90158972657804	4.93753735023903	10.460650290408	-0.222702521511838	2.56860929262155	0.921450924102738	-2.2655234310168	-2.88114636385524	4.67603036063562	-0.413427768652581	3.90581382393527	-3.53059840143706	1.35305756715347	3.02205159863989
TCGA-FU-A3TQ-01	1.7781970626722	5.29443026129451	3.24093136468552	0.458067952475115	1.52970111942386	-5.49923307947447	-2.63875877350705	1.26637982985514	-5.69399330955248	-1.72445213925228	1.72724019677097	3.50791689434384	2.12519032647702	-2.30582406846511	4.93509955508193	10.5292076892822	-0.515600684684822	2.0681648192823	0.932857657382654	-2.47683032987163	-3.2006812697923	4.53377278094709	0.0919826698007586	4.02439013471432	-4.20502358049119	1.63286266171077	2.6600368982777
TCGA-FU-A3TX-01	1.18241526788286	5.17886329100276	4.00200306434661	0.178464678716364	0.563396199399037	-5.57448758457868	-4.05487714212825	0.035848078853733	-5.91711120473927	-2.06751070966657	1.0052800518193	3.71502172125268	2.71560268052658	-2.89747842373294	4.94362697876293	10.4167238504359	-0.708758917629025	2.20247535164103	0.899592629510044	-2.829550487951	-2.14954276554562	4.55717722668896	-0.157240001299764	4.15476168506536	-3.85761966666567	0.866127791960918	2.92559478958731
TCGA-FU-A3WB-01	1.6881048087218	5.2012360543384	3.76112318217269	0.489717114105513	0.98991248662357	-5.55343518118889	-3.61952398411069	0.941166819010368	-5.63714585063463	-1.95682488496938	1.20097397965594	3.74378435608466	2.5367572585515	-2.66191268550968	4.93626714785071	10.5912641205366	-0.841098508908765	2.61634066202488	0.870571799783991	-2.02668038203273	-2.96364340628462	4.61142035178537	0.0422986267276375	3.99714273172644	-3.74293464703483	1.48644035327523	2.56820612660641
TCGA-FU-A3YQ-01	1.52483410932408	5.29155170024145	2.26393882501809	0.343031212193257	1.82897106103716	-6.20106262968238	-3.30321626459192	0.89433519727983	-5.34191004754295	-1.60013703697669	1.99073616977461	3.53389928091931	1.77941048754319	-2.10979470888466	4.92894102808429	11.0325605613066	-0.448615983492118	2.51083046748655	0.943931828572837	-2.67884814697321	-3.04840803222779	4.78087747714957	0.0989261971779811	3.908854980462	-3.42238617171634	1.3724565811823	2.65236286525177
TCGA-FU-A40J-01	1.45419152179285	5.19225313190551	2.63595130054256	0.532746936344353	1.81671254614052	-5.90513944169065	-2.88926494348392	0.934620765986491	-3.63593701984252	-1.33581456163524	2.08074251392453	3.86116068637474	2.23746123847367	-1.99318468852277	4.94705447272881	10.7454426942937	-0.751307915204162	2.47227929397499	0.913427846744244	-1.79706186899227	-2.57066883922881	4.80226613186073	0.391837910598692	4.09103894562136	-2.37924379017248	1.50287983929136	2.73589654776502
TCGA-FU-A57G-01	1.11072697039493	5.84984007043912	3.59000939576369	0.0278006885533397	1.27770128326254	-5.65453768648069	-2.34134850896308	1.02746838872827	-3.98023027629669	-1.69722742784363	2.57601260504505	3.78292491729486	3.16834064552264	-1.95684305793836	4.89864662436377	10.9528313500259	-0.176256321445901	1.86172492672505	0.937361387499015	-2.88977981616229	-1.47545982698968	4.18411444844339	-0.174493338058955	4.11275418116296	-2.71178224848559	1.56786789754507	3.53397530487255
TCGA-FU-A5XV-01	1.66942266561265	5.0366987125613	2.78662533707836	0.446011523739593	1.9593841784182	-5.57841238495191	-2.26571269529289	1.82425566157469	-5.38200423492361	-1.68109705497026	2.17368270959322	3.57903733028079	1.46162431368926	-2.10718852836793	4.92725809167867	10.5552110476954	-0.268361825187355	2.66400792204322	0.971360750974181	-2.30146148059948	-3.97061598546248	5.05846294491808	0.0272733637307141	3.8458995488616	-4.05529315806799	1.57950532799387	2.53853855191571
TCGA-FU-A770-01	2.27493918149434	5.15735173797156	2.96931062082093	0.551117617595358	1.4147430902029	-5.58526710306886	-2.61132808364929	1.28442360459719	-4.20088062407625	-1.66739425284211	1.92263105263054	3.84190321601556	2.33094035665903	-2.3497234398788	4.93699961721745	10.601718573077	-0.776144848423273	2.56882717149194	0.944626754368546	-1.97669452752568	-2.74382771347576	4.96308999310052	0.743992550517071	4.11264210955228	-2.7324590852355	1.79214012236339	3.03869603214765
TCGA-GH-A9DA-01	1.38123536605073	5.58407823230434	2.40143322347504	0.402075592376123	0.972974482149091	-6.30692931236499	-4.22095529879399	-0.0342721650721867	-7.09391956704468	-2.09295822366552	1.8721266807813	3.25724682348428	2.08544645955012	-3.05762572269869	4.92304499738422	10.6894751165674	-0.172470746297108	2.61914447474851	0.950840442354719	-2.92485024458076	-3.61392360068225	4.68806295341633	-0.387357293902529	4.00272008427878	-2.94085639349424	1.05934944654696	2.31935329215581
TCGA-HG-A2PA-01	1.24335268986406	5.49039598647641	3.69241013411231	0.368538725598242	2.57898016321473	-5.80021869165945	-2.2426294336614	1.75498449404162	-5.00669867355332	-1.25497129614332	2.36886180336787	3.70780850170002	2.20684845311478	-1.23214705695814	4.91841184606604	10.8379342912523	-0.405852705277935	2.45971195936554	0.963022262808922	-2.02979707735476	-3.07352876163623	4.68731042425939	0.674745917496836	3.96697937614704	-3.58504031297764	1.97852434991502	3.10920640384104
TCGA-HM-A3JJ-01	0.723572508453056	4.94273235864554	3.03369568473566	0.331100005872311	2.1935627864681	-6.31093065986539	-3.27706200960059	1.26635176232277	-5.46248015883277	-1.67263405004406	2.12674472827947	3.48773397067107	1.9414818518668	-2.12422772532534	4.92076977669262	10.9828792251827	-0.321747001039331	2.44389511226181	0.941583875815224	-2.79120152689312	-3.78028711186964	4.57295318747269	-0.1322218831824	3.93809794966533	-3.48286927324774	1.2960238561361	2.29646948292396
TCGA-HM-A3JK-01	0.894502516405701	5.58349378549533	2.77913145117289	0.267263361377669	2.79279037464179	-6.50494082828144	-3.28666291142361	0.303219113183151	-6.14734799682135	-1.24982660154394	2.2302830673763	3.57482588239928	2.32000371965433	-0.768792188053723	4.90903044789382	10.4211663961703	0.338013606878015	2.05971621550905	0.939103871739149	-2.85033271914194	-3.08509985571224	4.32969289606313	0.0631247701299618	3.96326773900985	-3.18700298055915	1.25974119411668	2.84331991932014
TCGA-HM-A4S6-01	1.93316104722333	5.03304371010165	2.92838618752154	0.328982629571071	1.96352465588256	-5.67794230360176	-3.80034674842519	0.767753178061262	-5.94041401836969	-1.74151313342236	1.6539577116331	3.53900753917518	2.12323558857779	-2.87689098756453	4.93865044039594	10.4792771362816	-0.48350091462822	2.50294048162801	0.895912530858061	-2.59540164461341	-2.93205360531634	4.84023195659967	-0.117154188040679	3.93295430111539	-3.93010248759499	1.23398465461911	2.84684987545877
TCGA-HM-A6W2-01	1.49406069686181	5.53083533307272	4.45933578356676	-0.0542276315099466	2.50423271708561	-5.75953695203909	-3.08998996054165	0.843132966523929	-4.97628779509411	-1.82305381511914	2.29347347461707	3.85987566885755	3.49991591632855	-1.47411771699989	4.92236478832595	10.978624280438	-0.132667775784528	1.5012971799733	0.920070362860357	-3.26584237624415	-1.36704105714815	4.08006596238321	0.0363333097731005	4.05820778949382	-3.02370384735461	1.21517258860935	3.34635615888567
TCGA-HM-A6W2-06	1.700242847477	4.96913516666988	4.34492443619656	0.114492887585228	1.86304707892903	-4.54877141758235	-2.51960856192963	1.12243506385979	-4.84612718348869	-1.96919131734192	2.05159688933613	4.08974298433855	3.23244701672454	-2.49046399008846	4.95700518024197	10.9026063195203	0.00110195058372042	1.98202415097714	0.869423389075165	-2.44307280209025	-1.39810571148804	4.28899556219261	-0.233501324276471	3.98586032790282	-3.95277045417576	0.945649138899992	3.29375655676283
TCGA-IR-A3L7-01	1.27853334811015	5.13662706115165	3.65272925756902	0.589024098393682	2.81523940450895	-5.48600184431002	-2.23443593766128	2.28028520440419	-4.20686293002397	-1.19853618296784	2.25752631425303	3.81280703780739	2.2033598096976	-1.32581263457466	4.93598535096601	10.7830732470724	-0.272594192984466	2.58806031054018	0.939165852368033	-1.62319807788376	-3.21386043739268	4.89015197478341	0.372054298478279	3.9741204568866	-3.52339011806672	2.00302901439647	2.73405467115542
TCGA-IR-A3LA-01	1.65106450455731	5.72699568010161	4.1081225369686	0.40041093568672	1.5341737184002	-5.13800853396025	-1.77729861619812	1.76593241480811	-4.11536521135387	-1.48671750118001	2.43110077255119	3.91633135259238	2.95509005206525	-1.16576419099143	4.94346345786832	10.9306314477581	-0.158804466810601	2.27502419416278	0.891126825629186	-1.95184528141155	-2.22105065586358	4.42201262284507	0.354362084278522	4.07008397180818	-3.07339586848815	1.65751811952034	2.85022135683675
TCGA-IR-A3LB-01	1.87531474134024	5.68808242956247	2.44067369021999	0.5944790229943	2.00004876472502	-5.77568823275132	-2.2832162389624	1.44327790978269	-3.93841868560372	-1.08833870230197	3.09308831667743	3.72495775253627	2.46083120572609	-0.493372927327492	4.91564653313148	10.9603109466195	-0.197949083823735	2.71987462132074	0.984228707678659	-2.23137060829949	-2.42241359769381	4.92446884806048	0.765394326124376	4.25140216564824	-2.18684911275224	1.98636140955705	3.17638537752577
TCGA-IR-A3LC-01	1.95492724050065	5.39337430345046	3.3105232837438	0.474369180813007	1.32061385993016	-5.86556530651452	-3.48885170432453	0.626925171946099	-6.21892244276919	-1.79679427118737	1.49822453723055	3.56660672423227	2.37561497783723	-1.81755894294184	4.93733287660058	10.5224498433431	-1.01402873962677	2.7464471433759	0.924636855064453	-2.31527096505152	-3.04297452828143	4.66553117150542	0.239667316505937	3.95809285638731	-3.34546588027388	1.39063878402581	2.81043023932192
TCGA-IR-A3LF-01	1.43137503834421	5.16794975875612	3.20002361915209	0.508685617534462	1.64324898600427	-5.35091016412527	-2.80760875827838	1.28388623666915	-3.30241246601893	-1.2343235698542	2.79534623360004	4.11039478481424	2.75246794471981	-1.43171518132151	4.95282899056311	10.8060478223014	-0.643768050111234	2.60359234260477	0.909159087876867	-1.87391659786039	-2.02187076544815	4.90846222676149	0.804920431227368	4.09142694228822	-2.68956427948482	1.53462680967438	3.06762763930097
TCGA-IR-A3LH-01	1.44430425455974	5.53101573744542	2.7780118491402	0.237850348297845	2.51225274326537	-6.36208531296503	-3.3372428427163	0.906173419977309	-5.48278431975845	-1.17382364974402	2.84508872792458	3.53720729521447	2.4227332507233	-1.38035111129673	4.91658504989927	11.0374817057443	0.0541181000914168	2.48928996938941	0.948686098920679	-3.00214768739393	-2.60430240648431	4.59602225968776	-0.210335082164571	4.00021176942606	-2.09842202847496	1.4274691771824	2.95848261414504
TCGA-IR-A3LI-01	2.52030743632156	5.98687884350862	2.77648043002255	0.682297074680556	3.40090550923117	-5.44828021533235	-1.2136531356014	2.5772418756835	-4.01117487873431	-0.75076429421125	3.14344109723014	3.86204104004094	2.22037327871568	0.576077545101962	4.92411336097592	10.6805263853604	0.0671011365188541	2.3174171038195	0.99626923199793	-2.01332252965275	-2.38441336100485	4.71181887144319	0.658308975739121	4.14959474572629	-1.81217436009964	2.9162716388792	3.30476709951593
TCGA-IR-A3LK-01	2.10688140239148	5.0590895848815	2.65548739664658	0.45757593363132	0.74809228928417	-6.04796731674319	-3.2678035425807	1.21302203574422	-5.35524440459881	-2.10680504250668	1.04505538498439	3.63153623253826	1.75499562864936	-3.30505512580601	4.9447128670494	10.6687868905023	-1.07664512294984	2.69192562918443	0.921345527604378	-2.52077286209938	-3.45662834512303	4.87548325228094	-0.394124651639856	3.9366256218183	-3.53581139623906	1.4694803247135	2.25857264275143
TCGA-IR-A3LL-01	2.52961008967342	5.60783627964365	1.86520201847326	0.472720757126124	2.25470460446789	-6.08145502173128	-3.65750902937083	0.688137341574307	-5.9234170686897	-1.72706773866005	1.56154632201557	3.66017928360542	1.46355563095912	-1.74448912152593	4.94070089867939	10.5397519726543	-0.920185406924276	2.43880504626159	0.961824714354472	-3.09108727713286	-3.19173340881988	4.99186009359104	-0.147417189162391	4.08788405651522	-3.01363103482103	1.68270891932271	2.77699801898209
TCGA-JW-A5VG-01	1.29775539296715	5.00337146819349	2.57604282912345	0.334166320147967	0.473804074853032	-6.12562997737236	-4.4130096739817	0.0273561927837669	-6.54384718518893	-2.46203742019206	0.908320504671329	3.42704481606755	2.03839469005671	-4.00040906233023	4.92864222440099	10.7605422987128	-0.886395147976812	2.88836577907304	0.931196565046959	-2.94820635554019	-3.54152779287107	4.64371295735571	-0.255175478599182	4.10526583742737	-3.43969263851966	1.16256813594822	2.21375314256773
TCGA-JW-A5VH-01	0.743151328453254	5.99103728009696	4.39262210677836	0.113808387432291	1.39584005100429	-5.51473488789347	-2.95462921151897	0.767756714032214	-5.37354482945948	-1.60855114502532	1.93869588118672	3.81593340865689	3.81275612566144	-1.51837041833714	4.92148310344029	10.9920308630199	-0.35049957346417	2.08352180164736	0.845798795666438	-2.51568054471791	-1.86067980974926	4.09899284240205	0.165930098459253	3.96945653063076	-3.51519793357983	1.36596120775301	3.11384340469306
TCGA-JW-A5VI-01	1.451004627117	5.12431873617862	2.63296341516952	0.426127301168099	1.12348494917998	-5.81721558349488	-3.43334153695998	1.48983536210659	-5.73469287055309	-1.88871036506713	1.77142459604488	3.46979075599482	1.91519080158059	-2.73573809841538	4.94211351996833	10.8363700586838	-0.553575013856761	2.46981166716047	0.922515538738152	-2.11925416009113	-3.37667545052978	4.78762428208955	-0.334299690831712	3.94466280706164	-3.86453461935588	1.28548321920307	2.37019786759542
TCGA-JW-A5VJ-01	2.37988862104962	5.37792493229141	2.6188032140778	0.51621188397235	3.11553291601688	-4.87331512982322	-2.8770753000009	1.10867673241214	-5.15704253494293	-1.10013060705669	2.73485535581223	3.67243165982974	1.52964036165585	-0.507066770890647	4.94827185014669	10.7362694285031	0.239815546301296	2.47936150076917	0.944506847277478	-2.00935429931126	-2.64280003940049	4.85943940232451	0.0537132691801059	3.93677582519917	-3.13839219295902	1.75780602668095	2.91411921770142
TCGA-JW-A5VK-01	1.9083549923872	5.6888557498451	3.76521052246279	0.578151744051392	3.81546539271533	-5.94869773617721	-2.98112313927224	1.25131668463168	-6.09885351995561	-1.02453799342106	2.91019318780141	3.72058297566457	1.96850966381223	-0.580183578389283	4.92553457940639	10.057143712179	-0.456810740636763	2.92175966807608	0.942053755321544	-2.60619528785262	-3.45752675692803	4.79020561835414	0.996664152470524	3.85751148547958	-2.34422896670081	2.47744878841474	2.63469886950707
TCGA-JW-A5VL-01	2.04489654036164	5.0075785234807	2.35248631045132	0.475561483818345	1.17716630672249	-6.6615346908315	-3.89465012655452	0.595614710583426	-6.59654362464057	-2.14265920235927	1.00772152366003	3.44791245331529	1.7670969458552	-3.34752779010542	4.94330114504808	10.1920054042225	-0.94737338176864	2.26694080367445	0.885704909760439	-2.51323905100003	-3.90943474301219	4.74076793033177	-0.4363340974539	3.76590745015144	-4.132831129829	1.55414463690733	2.23407113780746
TCGA-JW-A69B-01	2.56790045548636	5.70880959098165	3.01967273251679	0.681713844322604	3.08316889966261	-5.98192324690423	-2.29732404024625	1.2929806640155	-3.21467041070902	-0.460771256867781	3.35294425410342	4.16092844933738	2.20536511710915	-0.602769173837475	4.94868829248501	10.3252386554174	0.0314457112124398	2.70611174514976	0.920482502035586	-1.58719273200163	-1.32085026615849	5.16194840842799	1.36570986470971	3.97355746185004	-1.83493252454519	1.77733378694497	3.39880602119409
TCGA-JW-A852-01	2.63804562665511	5.76056528558685	2.48133161234965	0.524223263358568	3.74262034787128	-6.92294738892796	-3.69270743405785	0.736187297449032	-6.50640920781149	-1.16382673960385	2.35237506084812	3.72915585652451	1.57241667144761	-0.196559047391457	4.92583543489085	9.76364484699323	-0.671187882262029	2.30026389188477	0.931672550755667	-2.79168951274002	-3.88545664537281	4.96975815737719	0.972513026791377	3.88750645791507	-2.2300621848579	2.19752227604576	2.42772549090376
TCGA-JW-AAVH-01	1.55720200942835	5.20946676398823	3.03058551395409	0.537136091764959	1.96355312359719	-5.63966769484331	-2.71505969903984	1.32526225283265	-5.09480417352292	-1.77645259340916	1.34031052140133	3.56624411413442	2.08564975834377	-2.1490810192281	4.95860359470941	10.4397210933243	-0.553573595553669	2.80720401424413	0.916324474256374	-2.05150023549471	-3.77008184063641	4.81412081626351	0.0346798259236589	3.95090470018341	-4.22601685340471	1.5360244918814	2.42993932401102
TCGA-JX-A3PZ-01	1.88501646914838	5.66091815698714	2.61015547594005	0.242569451812787	2.77681372626047	-6.16017355694835	-3.84401887761914	-0.0551264149599184	-6.43622437172939	-1.19959821278464	2.82575710557717	3.33087554267271	1.80667455498824	-1.46706969226878	4.90276238265591	10.6308187057725	0.0672048400906267	2.34168462625234	0.998368358180993	-3.74887109479431	-2.43192232973953	4.45990465176814	0.110349597320294	4.07473944524178	-1.92180014562036	1.20707152333606	3.12744486443126
TCGA-JX-A3Q0-01	1.90517116834926	5.34139868544989	2.37377856526949	0.477893402116544	1.55215347568531	-6.45331433890926	-3.41233967365495	0.823618594356812	-5.89918331798976	-1.84819366502753	1.23974045316198	3.4536757088078	2.37810483576274	-3.27281257270985	4.94485428975166	10.5262943454799	-1.09782983004676	2.78597771668887	0.931813045424192	-2.6225137516032	-3.34762024137153	4.86558594193549	-0.0103816662720053	3.98213308220836	-3.89234936956965	1.73615412941933	2.74397540494446
TCGA-JX-A3Q8-01	2.36970246500769	5.38460724727802	3.41491603212091	0.439630665028861	2.30112133015539	-6.04320357618004	-2.69774497254345	2.08868149326273	-4.50999602581573	-1.3719644062745	2.28931957632727	3.90908061930797	2.60831847646847	-0.66918820864549	4.93990350359096	10.6344962734252	-0.363648679046058	2.32392648817257	0.920217207825972	-2.4167536079229	-2.77530265823955	4.5993870858581	0.767724735679487	4.03445066990857	-2.35887846682737	1.85113591132267	2.9406120072297
TCGA-JX-A5QV-01	1.80396255275114	5.25130844101151	2.73762394671718	0.477620009888154	1.92400197739279	-5.58305581454136	-3.43353520314971	0.760517723132234	-5.75967210030422	-1.50748287138967	1.93914290940807	3.68603688024944	1.848839146488	-0.859911194451042	4.93240606550059	10.370630847767	-0.665300581391802	2.80064302650048	0.928753467449327	-2.33829381633722	-3.18995870149983	5.03932413264676	0.299541093319622	4.06348104216398	-3.08357003737092	1.48730465697237	2.67365520212522
TCGA-LP-A4AU-01	2.40831760222005	5.57991019332782	2.18441261166459	0.328081509407721	2.08965952568279	-5.88994646107366	-2.39529447172901	1.21180891502926	-5.25089395891386	-1.73115991262255	1.95565873421419	3.67317186505847	2.31833579360454	-0.85156000730405	4.9359728826509	10.6156753645503	-0.218689394753865	2.35134138223957	0.973077824122631	-2.72094954614914	-2.64082937499814	4.69938599724576	-0.107387040018157	3.97868012673704	-3.49664780004836	1.56154017654095	3.18009029233078
TCGA-LP-A4AX-01	0.793607224455323	5.35800755092774	2.90998354996451	0.197291315126715	1.87712681761723	-5.89436865831326	-3.43447940478973	0.306495665493649	-5.48970358829179	-1.65634082526635	2.07836862607541	3.6096783245143	2.62319829612671	-2.40796271665656	4.92678744773662	11.1229560710883	-0.249739817901785	2.39866087340628	0.943144937690978	-3.03518720570966	-2.25211037423371	4.32710141184547	-0.131464011769884	4.00175941624698	-2.78728865368409	1.41158062443425	2.83514670580275
TCGA-LP-A7HU-01	2.1585809041974	5.45773183586667	3.2606264824338	0.422144460212343	2.02759818684425	-5.63121007964394	-3.90953254852996	0.389293695859904	-5.54010960894445	-1.63163459010325	1.57284156789318	4.06566929645577	2.98299592436887	-2.27648255760161	4.95106472894912	10.4314204765829	-0.99312711655891	2.58413717195072	0.857290304168644	-2.56799745309234	-2.75030780653509	4.71285342117255	0.59840200725837	4.10660236011823	-2.60318706836889	0.963538542770485	2.04238126991659
TCGA-MA-AA3W-01	1.63621676168755	5.12287552311793	2.53045084221385	0.33619210994247	2.08805777372164	-5.83717343374893	-3.68485691877129	0.431595225014893	-5.60637790923023	-1.58647956101268	1.49953834511927	3.82892018141179	2.19112738975015	-2.39045262651789	4.96003516613355	10.3261578508728	-0.505273088383419	2.74727449096588	0.920259716853021	-2.49565529724461	-3.23964411075343	5.03500435690748	0.078671968973028	3.94618991365342	-3.61301231317172	0.91624962367297	2.68283566044758
TCGA-MA-AA3X-01	2.04132864309809	5.62858394207145	2.81994507355114	0.472994160254235	3.1588700321033	-5.63488317636332	-1.39007595076894	2.08387781290271	-4.77243695267333	-0.968913565695406	2.94142165635387	3.53697362185514	2.38413773486294	0.0960115891551272	4.92551429112466	10.9291668895046	0.668397361790719	2.52376953746543	0.952843232071463	-2.3252459543956	-2.9780474636752	4.6723427443156	-0.349320497447895	3.92848985862083	-3.15358807435312	1.93568725509414	3.36595627376428
TCGA-MA-AA3Y-01	1.89797116045668	5.63857635048997	1.79053199235176	0.239693426900069	1.09995161537436	-6.48205235440345	-4.12403272961372	-0.0117929785537916	-6.43886826456818	-1.97124988189839	1.52073119345709	3.34239144875187	2.2728349656514	-3.33680694876465	4.92755844544301	11.1051580704856	-0.336592051528962	2.63074598562508	0.960625629921389	-3.24670186453749	-3.28062730656528	4.5114507194268	-0.760572960836643	3.93838226813326	-3.33166552144846	1.02020147136222	2.31984095698122
TCGA-MA-AA3Z-01	1.67317139053604	4.76735624659113	2.45504963621932	0.546858007466178	0.85861228045999	-5.56055725071043	-3.74782276265937	1.52392987849993	-5.47509263269327	-1.94038634862731	1.1636180776635	3.69524645028675	1.68147993310638	-2.79730163014344	4.95303616833587	10.2657633016154	-1.28725625504088	2.53008296178638	0.899080607628365	-1.85751657108156	-3.5027153904016	5.05062314516555	-0.0418901579160273	3.83463969901139	-4.06686870672922	1.31348668911975	2.62969935459791
TCGA-MA-AA41-01	1.59428973636309	5.44410103256596	2.42420092075117	0.322920494078696	1.24066232591999	-5.33090942608129	-3.58605920684742	0.0715775601539015	-6.01356473862118	-1.8714844675535	1.32124527095608	3.57490168551096	1.89239481896936	-1.79995501332746	4.94624923692599	10.5473132291952	-0.314076324914534	2.68039568212874	0.924081638967317	-2.51141715901707	-2.83624466672262	4.74872894252089	-0.259653117057074	3.82874416447018	-3.58267560349432	1.32946873485967	2.58544034259233
TCGA-MA-AA42-01	1.86414087344221	5.71367520511617	2.00516579382553	0.314592556384169	2.56877527399543	-6.88942033258503	-3.59491266373445	1.0130648895251	-5.24254369226392	-1.44646632976814	2.02197544268957	3.57239360555807	1.83361704983853	-1.6512338264762	4.93984066728516	10.4555483311896	-1.00250672538359	2.24263111945187	0.939930287306315	-2.91631351740669	-2.89007137168627	4.8942019793927	0.307723115271358	3.84658756642305	-2.75601308038522	1.50486415019036	2.77409930375112
TCGA-MA-AA43-01	1.10450855648402	5.42204960506803	3.54489830034758	0.113407653918253	1.9370048218631	-6.07785852277019	-3.39094610015936	0.727432326707117	-5.50030540248064	-1.87756614955996	2.16847436196878	3.43679843850252	3.03726154035428	-1.5669619147492	4.89137433681595	11.2276928087076	0.102462603652992	1.84371153376502	0.978200361394586	-3.55602997975368	-2.84163359201908	4.11065484735138	-0.399612722090294	4.09562613477627	-3.05918779670796	1.24169132647984	3.13287756089155
TCGA-MU-A51Y-01	1.5358196239689	5.08365802590368	2.66388936503904	0.372475308969045	1.40704164292809	-6.0941051958515	-3.21357810272799	1.11589482404012	-5.09737857491575	-1.66893789373819	1.23206682108159	3.64765034257972	2.02335379482682	-1.99834354715382	4.93991776797424	10.6217680788097	-0.556027460213253	2.37298110883514	0.903100958597292	-2.30810182651786	-3.23359326082207	4.74942804310905	-0.198117301859421	3.90153972187513	-3.85908307204321	1.41579933010744	2.76081664047537
TCGA-MU-A5YI-01	1.03687288176263	5.41450232019033	2.9932468713605	0.251187777412366	1.97480393307405	-5.84266244198051	-3.17588072803304	1.28014600005934	-5.27214298273696	-1.56455757417059	1.87827781478303	3.57512192130388	2.44920713271125	-1.47570576123802	4.91541267053393	11.0085671553779	-0.392879610997788	2.55226944503291	0.937762952402387	-2.56419486225002	-2.65064291453407	4.43158608647069	-0.114802547080274	3.96781428629331	-3.44963367374663	1.32331511649143	2.73236465184038
TCGA-MU-A8JM-01	1.79531840374186	5.62157226163112	2.48430612428813	0.428279120097421	1.06115608783259	-5.98422884760856	-3.82629187599963	0.311783651754434	-6.4870402077284	-1.93767145773285	1.62976692781111	3.40247167432979	1.91245152435966	-2.80366048223767	4.92983920590975	10.533384600614	-0.714443819585153	2.84166100676144	0.933411919605177	-2.58199288358683	-3.58120776853932	4.91016281656855	0.171187503363562	3.94317601966301	-3.57085887778237	1.27173011321921	2.64151552861926
TCGA-MY-A5BD-01	1.42076671525102	5.32844350893665	3.73113071037591	0.368395218171568	0.978058097457588	-5.14018385683216	-3.3352526444227	0.954032932801383	-4.7576414243494	-1.7135342050359	1.51732584157338	3.86623646182034	2.13421037403025	-1.93143532777957	4.94311851981467	10.2856655586397	-0.494318360587197	2.35808528313429	0.892289544704889	-2.68713007169812	-3.02486277560082	4.67127190308838	0.292060473328942	4.07243961951865	-2.89627735591599	1.24076984525818	2.32828541156374
TCGA-MY-A5BE-01	2.09594586638731	5.19690031330123	2.09790072209048	0.342708060763503	2.27638015427014	-6.41009967167369	-4.67476887308255	0.256158177332936	-5.75605297100196	-1.59585713785997	1.51718114037077	3.8628369303317	1.9811649076817	-2.47689703336608	4.94055876394771	10.3664247010224	-1.21097237664743	2.48835874446941	0.896592895369091	-2.98621031866389	-3.04501493042917	4.85185770526234	0.529671136700857	3.96839333073767	-2.56598144948023	1.294841914902	2.34412187726442
TCGA-MY-A5BF-01	2.45145144533468	5.38058838552192	3.02931579861911	0.357968785008901	0.743881397146669	-5.27634587936534	-3.95061594619006	0.98831787698335	-6.14254676432047	-2.09343055331976	0.577295792009666	3.73543412046012	1.7202897962853	-2.44245964532394	4.9433324303529	10.3802255559096	-1.33713955752581	2.46919232417137	0.948206016301567	-3.13439322231805	-3.26077801134208	4.88309921543469	0.0570646700205799	4.12926681323548	-3.68159214673334	1.34951338717712	2.76313678085221
TCGA-MY-A913-01	0.939267717495258	5.2883601226877	2.26428687473112	0.329336473778146	1.0735712475237	-6.00717156604627	-3.74922231428997	0.517137394874872	-5.93553664950089	-2.11885282601238	1.65250631575234	3.52960523034982	1.95557515219253	-3.539509702586	4.93898476501112	10.9178033419306	-0.411326512056176	2.66076031584459	0.959660881311489	-2.94304810152551	-3.51258595182232	4.70479079626366	-0.467009188594051	4.02483336729568	-3.28793532623514	1.22237766692556	2.43613194581549
TCGA-PN-A8MA-01	1.49513705625045	4.99769637190386	4.48121216445857	0.304439209426519	2.29838262978276	-5.11546334674276	-3.13915884388972	1.3370266653334	-4.02409562505329	-1.05227170374804	2.48531245479725	3.98272051911922	3.04583269630557	-1.26246594560767	4.93382740731327	10.9624439811079	-0.270174927491668	2.64726852185261	0.863679653434336	-2.10446119812673	-1.90083936687011	4.43643110462911	0.438932049027965	3.99468913411051	-2.84448722371881	1.1968385866149	3.29611678446812
TCGA-Q1-A5R1-01	1.9441492471876	5.26937186827199	2.76172639578971	0.533043421903766	1.80399348651906	-5.85381059262611	-2.25592345934869	1.77998438233567	-3.68999335575538	-1.48043189675008	2.26918433543263	3.9120520061649	2.20907677780957	-1.69231652388989	4.95219739229172	10.6021453255227	-0.450876648246274	2.55891160838967	0.916577019922469	-2.01587675289935	-2.52064078269175	4.94669352506451	0.264328503150274	4.05480014752353	-2.6891048019085	1.67658106852467	3.01705399774385
TCGA-Q1-A5R2-01	2.04523001921151	5.550078460729	2.42034521767204	0.461307009837563	3.47579574002838	-6.75987286566143	-2.78751026980206	1.50406690220402	-5.75753672087523	-1.23445671178625	2.48720051375791	3.7037976998659	1.68166035836964	-0.515230709813553	4.9257507489058	10.3605460892567	-0.300310200745434	2.51516397116518	0.939054384767942	-2.71205363897009	-3.93388827282254	4.71395887912932	0.502887269160714	3.89458535061345	-2.55232088906451	1.89833941604039	2.30725427650607
TCGA-Q1-A5R3-01	2.74034537867369	6.0524768623724	1.6646191617727	0.560724392169147	5.18156922235627	-6.56360825266428	-2.41653470594045	1.59864819927756	-5.2897721226466	-0.603991772390607	4.00193750049609	3.63409067503405	1.41794148205249	1.68822226998408	4.91057661640586	10.4931432696334	0.544408394959586	2.55299052013811	0.993904416665582	-2.73559531411059	-3.91241929055588	4.96608631157031	0.826840536441377	3.95762509688532	-0.258297610791404	1.95903710752938	2.14158409521644
TCGA-Q1-A6DT-01	1.7870835062263	5.63433951481542	3.16650388847541	0.431757706450726	2.17137601806944	-5.26828423383236	-2.86900626745819	1.18376969161892	-5.74775667423083	-1.76892524119853	1.77288546932567	3.55828347936823	1.91063236111506	-1.52227283823878	4.92115000681225	10.9654142044864	-0.183614611624769	2.53913941258401	0.999822290305766	-2.3092992076699	-2.41446571536481	4.63564987525475	-0.648322509936814	4.05395431194045	-3.20163342114821	1.8018227585073	3.42060356506151
TCGA-Q1-A6DV-01	1.69290682528372	5.11458450691774	3.09082702354381	0.447260299384866	0.59885767783741	-5.41748735015807	-3.34134549636256	1.26736691047939	-4.40884579647118	-1.8358435466884	1.84348859016891	3.84020301405536	2.73504161897109	-2.44006087933605	4.94389251999173	10.5662789567008	-0.918783128219772	2.59724224479384	0.905261129871892	-2.06790514530641	-2.58702156623858	4.79041935083094	0.458200532191787	4.11198690669269	-3.16213100636697	1.55127420007657	2.76042612441154
TCGA-Q1-A6DW-01	1.58555080215567	5.2185052221806	3.80167652770198	0.451571044995209	0.632090004657	-5.18790079318638	-3.52946794302478	0.677753679376877	-5.53975532309056	-2.13727881456887	0.843629921674602	3.59827640816007	2.28503262433909	-2.98920141960351	4.94550591783894	10.8068171281461	-0.858958279810107	2.72855577819588	0.911633340634865	-2.33084436720876	-2.60033487368961	4.68782321678851	-0.145291038492919	4.03926471253735	-4.15001747161563	1.46324045794148	2.90567773868153
TCGA-Q1-A73O-01	1.52681966835285	5.33372079446681	2.35972822586522	0.325646349965371	0.674732941531065	-5.82525966675169	-3.68431349377113	0.667060279336848	-6.00567615711371	-2.03217381925823	1.46077794881766	3.49040173334139	1.82166570622001	-3.28142605497666	4.93942439725164	10.9351261139002	-0.619993590645567	2.58922177535093	0.952397386850219	-2.64057876487801	-3.0089491109903	4.76299493871456	-0.048057933191096	3.92864270983839	-3.77655117045027	1.40025936246644	2.9961174070214
TCGA-Q1-A73P-01	1.86417013959428	5.4097472907978	2.98067709329979	0.662735637169945	1.86825959177939	-5.89638841565249	-2.4305152243071	1.38647967535243	-3.87883201418345	-1.13078434662371	2.61791784864288	3.96228969902728	2.44769361090657	-1.58583580300881	4.94215957839927	10.5733001435768	-0.691963629016534	2.57874601827995	0.912536017629261	-1.69702641534008	-2.79961535905724	5.01463760016687	0.887730677870822	3.98854405769472	-2.7802766836739	1.88570385423342	2.78346859975609
TCGA-Q1-A73Q-01	1.17043648982898	4.77514506064328	3.96602204018532	0.337444070188668	1.61739281031842	-5.26232667438774	-3.00039191100089	1.46050007765677	-4.76275290876622	-1.55211503960498	1.98977684564844	3.8954195463411	1.98272457957665	-1.81789091587122	4.93992815331263	10.7100065065481	-0.896879913519003	3.0173213697766	0.910442482516636	-2.1643192181186	-2.8745671227931	4.98602643094869	0.207003877554088	3.98006946339698	-3.60864584498874	1.6501351384519	2.756304837758
TCGA-Q1-A73R-01	1.74330131193763	5.77438450609718	4.04128043433148	0.409888334938532	2.20259538320313	-5.16927286441056	-1.85796545564472	1.97877028554693	-4.42457861194363	-1.14052012609561	2.890269212492	3.89954683790349	3.72082529054086	-1.11006776952302	4.93547691999478	10.9728852000761	0.274037658041165	2.45912502545579	0.905496091776993	-2.05418017399516	-2.03107631617666	4.46834093375892	0.615748654252208	4.13728064640064	-2.95474477326997	1.72437611611872	3.31459666442775
TCGA-Q1-A73S-01	2.36137216483805	5.1408763094894	4.4236681016616	0.463049704593587	3.16651576306454	-4.33464499128939	-2.49762403569104	1.79989420716587	-4.62813814639034	-0.906823198013003	3.37063094548576	3.92416038260874	1.67447574815347	0.481619513035637	4.93453589471724	10.4248911313921	0.1654361073867	2.46198603756882	0.941230839197239	-1.82446343028869	-2.83434110014954	4.51903173683345	0.210695715842473	3.95386103916622	-2.68364299181733	1.78465996922545	2.70499440534076
TCGA-R2-A69V-01	2.4372644437442	5.57275055770606	1.96553068197016	0.347034952250489	3.12535605028245	-6.03681717113968	-2.9331515356932	1.08968369965947	-5.14328715785198	-0.873034307415741	2.80377647074593	3.72952366884973	1.66153690625864	-0.351420571235572	4.93017888114818	10.7174891715943	0.1445819595271	2.15700845041444	0.962315411530097	-2.76825245672763	-2.86431884268318	4.91128416223632	0.275274994956316	3.96350215348419	-2.10203675539425	1.60071713017473	2.79038263137926
TCGA-RA-A741-01	1.27337074266627	5.22083412001537	2.54810188974066	0.36815327201872	1.95923126741812	-6.15247874503959	-2.99473598359799	1.02792594910573	-5.01383769688294	-1.2629481324532	2.15322128194372	3.54620347443479	1.71353054881675	-0.784253563425665	4.9311320470308	10.4740638938524	-0.310273068905245	2.08126175946124	0.92601042457916	-2.48594082402942	-3.04757870031147	4.72031425030604	-0.0857275003952385	3.85245696809722	-2.73897789358266	1.2085104244608	2.85006591399918
TCGA-UC-A7PD-01	1.88032374672644	5.50519659859278	2.17212119329425	0.379456424914763	1.8119993836235	-5.85610249410503	-3.21247466045435	0.404488338636379	-6.48537735904787	-1.55215821347184	2.30168220939762	3.35965305869508	2.0601408385287	-1.83613805035634	4.92958501100739	10.6774119524895	0.137050870081666	2.59501398000117	0.96399971486584	-2.98771630976454	-3.08285051034658	4.60446747027819	-0.186091504404949	4.02582618181571	-3.05447723464571	1.5433994103277	2.6962820056866
TCGA-UC-A7PF-01	1.44017437281623	5.22680361124764	2.50211415312665	0.348245290932648	2.62314158559293	-5.98407325555634	-3.61517766440887	0.744305074563689	-5.3824476532547	-1.32467140587062	1.63796056248088	3.7185611990928	2.10703800267353	-1.19812204043957	4.9416756890517	10.8180305934303	-0.188540137461255	2.67685209573651	0.935849464286268	-2.70237759937153	-2.73730349483375	4.68415971699996	0.172796740349131	3.91364535131553	-3.5252515802721	1.21159658248789	2.99723648258989
TCGA-UC-A7PG-01	2.02283404041443	5.44726611405112	2.84954531251771	0.424836034889915	2.75032645479757	-5.25161084482983	-1.78719587835872	2.01699659478273	-4.74706160704154	-1.23953292383091	2.82271895746693	3.42536707070838	1.91444051714542	-0.207061743960631	4.93043127373514	10.7882030054395	0.292655115539525	2.65019920120621	0.987221748193094	-2.37577582689548	-2.43309728617312	4.80190281722483	-0.530182026934893	4.01119286793356	-3.33564531859248	1.7107378599915	3.62706729787324
TCGA-UC-A7PG-06	2.09623636797051	5.15388727122101	2.72870700999243	0.462575682252181	3.45105931685464	-5.56218100704422	-2.16180140914276	2.09810189657692	-4.90103737335138	-1.17306070297924	2.40420194926716	3.62850671093467	2.11235539794347	-1.17461570315742	4.94472971942793	10.5547193828721	-0.101162460546679	2.61429088942492	0.928179396191134	-2.09524188467973	-2.9648625803707	4.82964605494562	-0.0300719902758004	3.92177006835527	-3.56665411758193	1.68476754468889	2.86050453051664
TCGA-UC-A7PI-01	1.96418219372795	5.50808066809576	3.30306485794708	0.757277181045453	2.15967794764011	-5.51082639552516	-1.89722589033824	2.26745082661442	-3.20857012722165	-0.902809300402351	2.81943248727872	3.92940428015847	2.72930592131795	-1.16891720468795	4.95383252903651	10.7626206328617	-0.653638848780616	2.64918787636546	0.930232263690472	-1.12672723498776	-2.33211377306461	5.13926910503313	0.840810998661377	4.06061394029549	-2.52917785761823	2.18383716758346	3.0895022458414
TCGA-VS-A8EB-01	1.58878117465399	5.47994484331706	3.52490245678901	0.301111398123477	1.2124198039623	-5.72013903682315	-3.58519753001391	0.406714248611171	-5.623139592488	-1.85956073432259	1.90065275661682	3.55110330457088	2.10192327030472	-1.94506152077809	4.92643745759171	10.7354252773695	-0.75621765682706	2.7737194738719	0.915111300767069	-2.35487526719683	-2.90379106368459	4.59510119627193	0.0682115273673123	3.85338469773339	-2.83134194873511	1.44360733165993	2.69820183412759
TCGA-VS-A8EC-01	0.950309908320077	5.33438990784723	3.96955389803689	0.276427073067667	2.04977552517629	-4.53992824589045	-2.75478411474841	1.77906126013569	-4.97939841177508	-1.67845729986376	1.82784118635122	3.93428932453393	2.33507263480887	-1.17670829658817	4.95348673237759	10.8180176601717	-0.535294261023923	2.73241684610273	0.912110755828221	-2.58226533386494	-2.93664554461451	4.98847093405896	0.186380267836745	4.02515771590261	-3.74320201864032	1.56778466681003	2.85048751900735
TCGA-VS-A8EG-01	1.85380101059404	5.32951733875767	2.93988688870438	0.565853532687779	2.14383622650943	-5.48220895322072	-2.87706413688803	1.35878664866085	-5.4606786142779	-1.47662878014739	1.58569976762205	3.73809280273723	2.24384811853363	-1.6579614543059	4.95186299452168	10.4728482023121	-0.27380204982474	2.60350801734116	0.910958801354266	-1.90455194838908	-3.17190224445627	4.9981551053937	0.0256850016441685	3.95006852394426	-4.02434929761133	1.58020499831478	2.90253064878481
TCGA-VS-A8EH-01	1.23448420806398	5.2781542743443	3.45128339950145	0.418312910783893	2.17180544326386	-5.34861225894839	-2.53029659076129	1.00555100941115	-5.8244550422886	-1.4778475957202	1.82388711576927	3.50771224909892	1.91807991210533	-1.00555318196678	4.92691194836532	10.3417726800679	-0.434614510945346	2.40850675566563	0.949472444172097	-2.19747168737214	-3.07281250542511	4.78606201771083	0.191833375036175	3.88771413812681	-4.08166904228244	2.0267064281092	3.26593650969621
TCGA-VS-A8EI-01	1.31214279126732	5.46594101073456	2.53298036318671	0.31131615446111	1.64930163873133	-6.04420891915401	-3.25710459185338	0.809197392210611	-5.29321968442814	-1.76530328328893	1.94283181501429	3.60418360829577	2.0486991462923	-2.05272633301147	4.94165953264306	11.1093562897752	-0.415233208258467	2.71416874501824	0.945929916074505	-2.46206687364359	-3.71038909731867	4.8705023765331	-0.171431697159774	3.87289737958779	-3.47172108395483	1.33228214006767	2.39728325761894
TCGA-VS-A8EJ-01	1.89188430372519	5.35979359344392	4.08864685986529	0.431205704795622	3.16431964386302	-5.67007117177029	-2.43779602621494	1.77739319132374	-4.74569443589855	-1.27559133213986	3.1698799786447	3.96154401756564	2.1581930505171	0.270929813844988	4.93180038280548	10.8251430935016	0.391667468971814	2.37229688522194	0.911968829648315	-1.77522798458436	-2.57429630423661	4.52785983587774	0.134215287163226	4.09233930336767	-1.9359984189208	2.14127692153546	2.8814080028255
TCGA-VS-A8EK-01	1.57217964337846	5.39794535794222	2.54515398354935	0.406480323540784	1.63647480303003	-5.39748756562014	-2.11571178760688	1.52299322564823	-4.90064928682174	-1.74821888334133	1.57204355276761	3.46447940771624	1.95541685783874	-2.24411515551184	4.95618518847265	10.8245363317692	-0.470056968030171	2.59890996411507	0.942648827978619	-2.23444410472495	-2.82138658893877	5.03599687308213	-0.44228277276289	3.98041412363407	-3.96660682832713	1.6198446404828	3.05192017132934
TCGA-VS-A8EL-01	1.7993438073155	5.82235201221977	1.91674063598926	0.402046979544362	2.14266727832081	-6.53793875214519	-3.33977004322292	0.377208551481972	-5.93983965030022	-1.61315275737205	2.19425708639828	3.43688315812885	2.02997515273279	-1.35934959702818	4.93216776567015	10.3698727434615	-0.426305322591515	2.32289922178754	0.942292385390722	-2.82384623380322	-3.160621460661	4.69899452394431	-0.105241140482828	3.95489723825382	-2.80819289996834	1.40916917149555	2.93523674021333
TCGA-VS-A8Q8-01	2.37817331244687	5.22910565437603	1.74398442282947	0.458794095892313	2.25376578461999	-6.3447993991198	-3.03603700311275	1.15233285247306	-5.59641095636821	-1.67381466741758	1.84524554107787	3.60131378791447	1.27184674113147	-0.878593964391953	4.92681668746149	10.5208393838242	-0.417556945567723	2.59237542761804	0.9735443791251	-2.83282103696181	-3.33537711109733	4.94628771653753	-0.172191826338029	3.99162647051125	-3.19414933418105	1.69864576382089	2.7449505557932
TCGA-VS-A8Q9-01	1.80377378206146	4.98924713048284	2.2300069443955	0.45936319665649	1.79442007425824	-5.70582999518657	-2.83995191584082	0.792686485470679	-5.60210122344361	-2.02019240627462	1.83908674174693	3.67342565326638	1.88690104065856	-1.49175796976977	4.94181260649122	10.5299346281947	-0.503770112359392	2.85740986400928	0.940031856079321	-2.24693822980732	-2.6583058812915	4.84636867389483	0.153834739477029	3.91113519376232	-3.27386664100046	1.80998833093321	2.97892251965773
TCGA-VS-A8QA-01	2.07446781237019	4.99656590153258	3.59458375629584	0.688881121460724	2.13822187134521	-5.90592742175873	-3.00673652817321	2.08835425468995	-4.84444992778784	-1.30845825939605	2.01528064175284	3.89104277995532	2.38897028595974	-2.80696266612192	4.95621355905524	10.4352075018291	-0.759904195591952	2.88423125197381	0.865093872167339	-1.3724928712948	-2.97136157092913	4.94091265111996	0.465584348416408	3.90430355496889	-3.27543131064007	1.64649518811305	2.61369771504393
TCGA-VS-A8QC-01	1.53774289185129	5.48157152585342	3.13495572445165	0.391597802663195	2.63921921756697	-5.68485271974991	-2.34783322713981	1.20491766537797	-5.25356448668916	-1.43901964423075	2.29530066785579	3.59956757588414	2.00412643925652	-1.00549695997322	4.93182256956455	10.6923315864896	-0.216165323575337	2.59269432382905	0.918035726178788	-2.28411563577865	-3.21390331336851	4.51563634024914	-0.0224628412602765	3.92215499060285	-3.33978291589692	1.44585425587512	2.68834969192503
TCGA-VS-A8QF-01	2.06567001916757	5.67888813353266	2.91318855484241	0.538458424008702	2.71244026820834	-5.68355340506772	-2.11065724535653	1.46761116512866	-5.06560246384098	-1.26391971163835	2.49480108958985	3.63930315850056	2.17498134748886	-0.817760496257058	4.9442518947786	10.8024326867575	-0.326807626574695	2.56460765642663	0.942795100364725	-1.92866369535765	-3.18911829412153	4.84691761443935	-0.124070996728575	3.96743692589129	-3.21573647240975	1.51416658240083	2.54369060366062
TCGA-VS-A8QH-01	2.80220662379959	6.22551044581264	1.68336900095119	1.02387162837162	3.86930963037044	-5.94510696017048	-0.041627037525787	2.29072640398885	-2.57539635936393	0.361812701030017	5.65023003706921	4.06255708460027	2.74890708726472	1.49527324183338	4.94655899318295	11.0952011419718	1.08254164290878	3.48690619727797	0.938220898161825	-0.846218469602816	-1.30842230450656	5.5320306440367	1.63248090292986	4.01770417621631	-0.876007567213618	2.42124995605133	3.55256297340705
TCGA-VS-A8QM-01	1.1052261384576	5.24112586772398	2.59111337951406	0.297927292941499	2.29451105205472	-5.9270875379876	-2.77673046716198	1.21367237093195	-4.82691873128504	-1.34759844858853	2.14980528708757	3.66841194024017	2.17225695796955	-1.68190627366532	4.9322656501182	10.7829688332852	-0.0770782128617622	2.33357482067935	0.932502610358284	-2.49906871464888	-3.05041083715208	4.75194196923832	-0.124209594849605	3.93358853392882	-3.58484528249221	1.32701083335159	2.85397125465198
TCGA-VS-A94W-01	1.76554115183694	5.23756148375215	2.82776609605252	0.42525512911222	1.85500180398956	-5.93594288361224	-4.00144997593454	0.703371712061855	-5.73678714761396	-1.5739158888491	1.66464279727768	3.83580921299952	2.45219648903534	-1.96531372034798	4.95700242278613	10.501166081821	-0.443376034617739	2.63613316861893	0.908313713782638	-2.34469904918493	-2.8220064992397	5.02322364646551	0.161384948426001	4.05740957830082	-3.66063296081549	1.23859028392763	2.80877479213323
TCGA-VS-A94X-01	1.67694484459341	5.6164921208257	3.02334820783153	0.363369463616064	2.12059784430141	-5.52713349791685	-3.28607577176307	0.831660188706836	-5.51716095002469	-1.64800811342833	2.01343397702148	3.49993323109974	2.15229603401656	-1.60247319843861	4.94655365433487	10.9359731182486	-0.0973021257922397	3.0138632144333	0.958089916588786	-2.75280429654226	-2.75614580794293	4.74120519367038	-0.352772572195744	4.02354791393442	-3.30229228840183	1.28219966118538	2.94006225760764
TCGA-VS-A94Y-01	2.16801136235017	5.93333183396681	2.64783789014275	0.373274559792304	2.8320231056258	-5.71233295496423	-1.9236605682052	1.12937729932982	-5.47684095026952	-0.860390387205669	3.98067650199217	3.2129315828667	2.46056382577939	-0.275724734175041	4.90638693614167	11.1902107134663	0.4887665268452	2.63221474691721	0.983452402808352	-2.46623587163202	-2.37583188919465	4.56889491158266	0.0756055486824021	3.94829957078656	-2.32202275046894	1.78669776793809	3.46121240737659
TCGA-VS-A94Z-01	1.18222998103081	4.93215167668099	2.12062542788473	0.275305935654135	1.18964290036248	-6.09579780604268	-4.37682379649998	0.134804103574438	-5.44597124035673	-1.85945589519876	1.16668887669975	3.6003490830747	2.14936744225751	-3.41923211562088	4.94768978876047	10.7581978058892	-0.941796536837348	2.44114582271885	0.887671354906525	-2.81922436050844	-3.19576210313059	4.63909736675024	-0.0327325596247565	3.87482479265464	-3.90596622002034	0.917769528026863	2.52340324624256
TCGA-VS-A950-01	1.60966383193179	5.64148399298664	3.33330108851309	0.389704131768038	2.38553131068827	-5.57254585556175	-2.83797254856491	0.750854614604406	-5.65165118618241	-1.34843757636885	2.62532944500899	3.59024070855339	2.18448688726216	-0.93649194256999	4.92622550339334	10.7823874278286	-0.048527993476462	2.43052644021943	0.946004819085008	-2.64764968096774	-2.83824488598271	4.65500184525451	0.103357455455656	3.83286762926935	-3.0798661807835	1.48829941698905	3.12143506013803
TCGA-VS-A952-01	1.89739691885726	5.01236628267154	3.4356823058819	0.600737101945858	1.51967987156596	-5.35609772529604	-2.48773450904265	1.29967945631247	-4.0625938248439	-1.30898880153306	1.88652056973679	3.92359023175648	2.7444899043027	-2.21772474326976	4.96239720935423	10.5950224030742	-0.81687392357089	2.34773272271336	0.906037226085955	-1.64578209896337	-2.55898380283947	4.93080354160997	0.512377564081541	3.98235791776784	-3.60549910980144	1.87179623762332	2.89674415521858
TCGA-VS-A953-01	1.64129318884707	5.774192335704	2.71138063544579	0.391098387854108	1.03777091121121	-5.72601891762352	-4.25568535759613	0.336826897044644	-6.47048879369652	-2.0094683967719	1.08168185785483	3.37742856637533	1.91631738406739	-3.1090840555549	4.93447132527508	10.7364093024128	-0.694908555952685	2.70875181390744	0.952778789250937	-3.4447501826281	-3.29686098856423	4.82988694141554	0.164833064758913	4.10863137781446	-3.39028919406374	1.36851987929263	2.74161743542231
TCGA-VS-A954-01	1.63591697167155	5.57282510345707	2.86119577761506	0.371678093995198	2.59695625869538	-5.38145834457788	-2.69321400116127	1.06168766465561	-5.46683510440666	-1.50930221796922	1.74032575240577	3.80956525829612	1.96566667755206	-0.568863900514597	4.94034688111771	10.5360080853906	0.0649493743403635	2.50617070872011	0.936934554248882	-2.7566010217903	-3.07150229991617	4.63250570998002	-0.291359254169525	3.99667405057769	-3.34815647498695	1.43939542705896	2.45513195035904
TCGA-VS-A957-01	1.69179838912131	4.99144725172073	3.456644950452	0.58136572401593	1.90048272157284	-5.22509342568875	-2.50551238113589	1.9014073083294	-4.79613523305936	-1.84243770733587	0.820403074591066	3.64244185791487	2.3996955009363	-2.74653896357922	4.95824091092499	10.5553608729864	-0.925106000193225	2.78071983010612	0.891754085243253	-1.68390117324871	-2.93896809473273	4.87777502976735	-0.0634495880259927	4.03576324264516	-4.37824362737696	1.89709737449061	2.81724851264544
TCGA-VS-A958-01	2.34408461610964	5.13352882906134	2.39274785131401	0.494535641364884	2.04859287928774	-5.92951878777744	-3.74014767442492	1.77840801072885	-5.29267595452735	-1.59532738582362	1.71830746735137	3.75307796380886	1.89267276770888	-1.80022322874564	4.95637946415531	10.6229168332377	-0.956718374035683	2.73946395678736	0.907812513129401	-2.39260108076477	-2.89059050301383	5.16996316514425	0.100108242293935	3.95169090879027	-3.29223600649421	1.41382331576663	2.82569956828377
TCGA-VS-A959-01	1.65056200998126	5.25060467182915	3.29003823507989	0.438032607083735	2.43362642414959	-5.54182656838571	-2.14846539697458	2.01651767042568	-4.27870106992882	-1.32635418267371	2.252450454216	3.85578523474415	2.44219446399262	-1.35964317074872	4.94642073580451	10.876066068043	-0.149390711959878	2.25897664012147	0.900110946564018	-1.85972613294223	-2.78445302182694	4.83112787794265	-0.180687176314963	3.98559238008401	-3.22886547170406	1.39791844095646	2.76584979812755
TCGA-VS-A9U5-01	1.17701229217412	5.08675184673778	3.03501226103328	0.415882866719248	2.48248603403308	-5.68411989895347	-2.19758813236609	1.93482941739356	-4.22129512812006	-1.55873929424553	2.10498856445831	3.8226204995647	2.18372349499356	-2.53066981423093	4.96149711375743	10.3562854127861	-0.797302535378574	2.45348210315294	0.893050758728084	-1.77372843280944	-3.43003355979069	5.05528390846968	0.227384377232406	3.8168054869183	-3.74723594335179	1.48021066266033	2.67775008346965
TCGA-VS-A9U6-01	1.21333270798679	4.9303202329192	3.47971747021038	0.303773884394865	1.99846371303948	-5.02459477030097	-3.07415487731928	0.533478664711764	-5.37983402824442	-1.52819727762867	1.98878651833438	3.7345034334422	2.36597871980977	-1.58335767842192	4.941783967724	10.7527225030539	-0.104143555677487	2.61927595688351	0.885883813522853	-2.00339161564917	-2.26875680500852	4.66123029176715	-0.347719298013406	3.92245613162444	-3.79423363114487	1.15244677810285	3.22773787507113
TCGA-VS-A9U7-01	1.96157690316676	5.10132066777161	2.88828240689942	0.414419127266311	2.30528407661639	-6.11360286866366	-3.85618971927487	0.677308062089686	-5.71829799817336	-1.48905012156707	1.87009126737331	3.76456119614357	2.12238626757018	-1.28973275832521	4.94027624118363	10.2462311963772	-0.589750658651353	2.22618007395208	0.911687871201704	-2.6028104177063	-3.30661604381667	4.76933121003133	0.408801406713771	3.87996460186892	-2.82020076405129	1.3091544873716	2.64076484267739
TCGA-VS-A9UB-01	1.19705762613621	5.20343245412971	2.4465956283745	0.40368738130694	1.11738777055398	-5.88639560884512	-4.28333443971707	0.488770599804624	-5.71567928065816	-2.11429167361481	1.09499847845541	3.52852789883613	2.24545973300277	-4.25063555894408	4.94401308165849	11.0090238489878	-0.832030912390064	2.74106003988268	0.949624844854069	-2.57620800922402	-2.79928293339841	4.65096888884191	-0.353116167159994	4.02742766983588	-3.30315240656335	1.4507200489327	2.75021185870896
TCGA-VS-A9UC-01	1.98795910064052	5.37615461740822	2.70072680129895	0.584349654449188	2.47700034631742	-5.64767449030442	-1.78967807430826	2.70680699711742	-4.52983563247234	-1.21483429831368	2.63642947595454	3.57513471129954	2.16617562773469	-0.129662765795631	4.93089940244024	10.7775020618569	-0.110398730540195	2.42882188856363	0.935033241994546	-1.56630956193961	-2.7843687100711	4.7811992157082	-0.424384159578153	3.98592041304221	-2.88167569914082	1.84994427045843	3.17535516318454
TCGA-VS-A9UD-01	2.84839991480891	5.35076375608648	3.15635531047445	0.468491500773607	3.53345268563165	-5.90064713752111	-3.91735072448936	0.78641702472911	-5.25996097174767	-1.25101104029964	2.020032376383	3.8841438568176	2.2614502731996	-1.63698052520921	4.9532798694288	10.5331350030065	-0.84486186582142	2.53305432092074	0.928259909580195	-2.58487479189067	-2.77567459323921	4.84647242176035	0.44149046275194	3.92842501578717	-2.50086265640233	1.8321131730403	2.65899709923765
TCGA-VS-A9UH-01	1.3866761982574	5.73854531008573	2.25170772550772	0.329339939015265	2.24898072272305	-7.02059243792753	-3.99198676411356	0.221973107667125	-6.18960206397438	-1.57398206255199	2.1278045902723	3.37641130429824	1.99095823053702	-1.96865674188755	4.91837097474914	10.7868128512066	-0.205464829012461	2.567976485993	0.929564033775796	-3.17091893430378	-3.33651653958871	4.3978005498844	-0.0782607622807472	3.89183146673249	-2.75424976254012	1.30949701517958	2.62174807471748
TCGA-VS-A9UI-01	2.18563236081364	5.33669646587604	2.63592088418716	0.529023082502646	2.49554010947833	-5.63982312772232	-2.33859180539331	2.00185227134649	-5.07062053487526	-1.43903743607	2.10611624489861	3.56094421850726	2.17254333386657	-0.73402591468394	4.9477541398658	10.7709232728252	-0.233619318233261	2.60598466242571	0.943510950056394	-2.19660112879608	-3.02198534526963	4.87631592126915	-0.482753435122179	3.96027278702111	-3.55921117288028	1.74664009819826	3.23540423182014
TCGA-VS-A9UJ-01	1.22640450399218	5.78010436970949	3.71506658318224	0.318569334960378	0.546112663595673	-5.38217033116924	-1.84008475591017	1.45857906714067	-4.49436399530686	-1.95385578084412	2.14429900787804	3.51168851153063	3.05336622134645	-2.34447468239595	4.93019620499266	10.9841097589562	-0.0539976557618456	1.76382061526363	0.922820728723972	-2.2911902818137	-2.10122841302288	4.1230578605201	-0.321614662502859	4.17148658357043	-3.89201976967711	1.66848472202099	3.16166929218856
TCGA-VS-A9UL-01	1.4994283505617	5.18218361459067	5.23416702037777	0.342660059413276	2.22809525844831	-3.72002234284643	-2.69142856619967	1.88425320308344	-4.53117403503385	-1.34675336167161	1.95883028750531	4.0961379347706	3.34781984173827	-1.65875948907213	4.94179034185137	11.0191424547463	-0.100799425766828	2.55088849407582	0.902782883909373	-1.75519807278342	-1.86950474196139	4.74985604961659	0.523905906089286	4.12029257257183	-3.54611374536278	1.67439954479868	3.39614873076015
TCGA-VS-A9UM-01	1.55663933701437	5.14288943095162	3.15724339489178	0.374736687626887	2.64146381386763	-5.51466509354873	-2.72713484439171	1.60772903948616	-5.12081855139364	-1.37757493115606	2.37042596633289	3.61183316273753	2.16898108853849	-1.11178931070609	4.94263323337663	10.5232504661596	-0.195590157292562	2.17800711973003	0.914594924783487	-2.29256371910729	-3.0502242536375	4.78657997179108	-0.195917029733653	3.91344823589658	-3.89097762882685	1.25047069706031	2.85228737558307
TCGA-VS-A9UO-01	2.45625498169631	5.41893225231631	2.85261001872813	0.71013580231209	1.88457498870342	-5.44719659606825	-2.42725570827742	1.94580918478551	-3.75287663372244	-1.48734100975841	1.91362031763589	4.05747110034611	2.72785467086998	-1.28539376253489	4.96005214079483	10.4825453393137	-0.87383137806256	2.21962369374467	0.911015424331442	-1.40262891397232	-2.55489534858972	5.42395399224254	0.635775936116257	4.03592574530507	-2.81749980047338	2.03527885755623	3.49071032385261
TCGA-VS-A9UP-01	1.20271579258034	5.01150659630811	5.11603266946014	0.310306432910172	3.89380862814471	-4.12074412566011	-2.47636025373754	2.06653949086965	-3.98161733785602	-0.751507598056188	3.28025423644338	4.14942529095434	2.95314758252934	-0.437696804874907	4.95117189294335	10.6658283719038	0.473261510051234	2.44842645538741	0.879482665320177	-1.39265461005637	-1.90837277460899	4.61869842650794	0.478856149090001	3.86536650255451	-3.16263335312977	1.39038337458965	3.62080539977403
TCGA-VS-A9UQ-01	1.40266651408076	5.1440520656521	3.07547688300697	0.528327207597253	1.7812245168698	-5.73391696475435	-2.65338391520387	1.37466861157757	-4.27451089871875	-1.24382788650875	2.43685303773604	3.80043506522687	2.65482866565239	-1.89095606858172	4.93340220668318	10.8181083651248	-0.147691712626623	2.34365687540165	0.902473185192324	-1.61439450798202	-2.71719390165313	4.69584928572121	0.310528850832004	3.91602186428618	-3.05666828386017	1.74082303396565	2.9192765448611
TCGA-VS-A9UR-01	1.68979909842843	5.458240684276	3.96246401082176	0.446969201732935	1.51988027713971	-5.07357563350003	-2.11066408915544	1.92512004745807	-4.16184661806542	-1.28123988852408	1.76488012333868	3.84215511841938	2.58550004102187	-1.00874827392721	4.94060672681876	10.8354940889386	0.0448271402786879	2.0429177429717	0.940991224464549	-1.9339540026785	-2.45830693674571	4.5902846546613	-0.241773572532827	4.14722288155057	-3.30137711081097	1.80855083556428	3.10925140744654
TCGA-VS-A9UT-01	0.744904185218174	5.30398945458105	3.46281065668194	0.0380775669510811	3.01418208668822	-5.41067694715917	-2.31334394074615	1.39363119961638	-3.40625110463903	-1.08431404066078	2.88070857420481	4.00919085117124	3.07481495198989	-1.83047057965788	4.91960056543795	11.6048594334058	0.0891826238731674	2.29756113145686	0.929756803193312	-2.49493219320483	-1.15088709074055	4.44188427443828	0.233653234776275	4.05715851118575	-2.55592417987996	1.25608023612492	3.57565990479353
TCGA-VS-A9UU-01	1.60695968170843	5.40482654169485	2.38607192334375	0.437896707479816	1.87757314005287	-5.29775374370501	-2.2277401093667	1.78969616543359	-4.91602552165861	-1.59330601347557	2.07163185988449	3.62142195867339	1.69305471674889	-1.00994936836187	4.94134931415496	10.4710873926265	-0.0613980096702527	2.39275094118559	0.961060433583275	-2.36604502997244	-2.83504224836452	4.93078185160481	-0.205714958556568	3.92568269221881	-3.36687605293828	1.81390766846702	3.08556575016787
TCGA-VS-A9UV-01	2.2263073808559	5.31795758797642	3.20285382036496	0.478505893162853	1.40445680685726	-5.95616656886295	-3.60762415257122	0.974516140070885	-5.68408859731006	-1.91889293706084	1.24937774649226	3.58681532300674	1.91451367431548	-2.12643492201125	4.95484676420029	10.3461373304872	-0.984305988155102	2.51450692145259	0.895825157351241	-2.30383004742545	-3.24056770479644	4.83905069759663	-0.0970954003048554	3.83517165922852	-3.84649284145769	1.47547408276944	2.41208827132324
TCGA-VS-A9UY-01	1.84170015212146	5.1816914768818	2.44474547053878	0.442471663334031	0.355337031458124	-6.12857561439278	-3.75358911596064	0.892925112870611	-5.81232381137423	-2.22247312561375	0.552497473209554	3.39492431669601	2.0703104767002	-3.3328636924854	4.94224568985381	10.5431835357284	-1.14963161885976	2.60831035346001	0.921902513122141	-2.51427633582686	-3.52150759331389	4.85069137432512	-0.561456485891686	3.99941721788378	-4.25098210324458	1.34990050428917	2.73081534807032
TCGA-VS-A9UZ-01	1.54021256828597	5.3830800819255	3.38459827481377	0.531312053424216	2.09009775850553	-5.75588237743076	-2.17139379159811	2.08574027717524	-3.4094824590963	-1.16827477931463	2.93375833764232	4.03343363212338	2.5907026846525	-1.41759570829924	4.9594057902972	10.7212781259747	-0.382370665991667	2.40688560681498	0.879938699036322	-1.93869466450469	-2.08384904831525	4.95565399969738	0.307760851045906	4.06329825047932	-2.36309940040785	1.66249245110982	3.2042223949134
TCGA-VS-A9V0-01	1.18787239189929	5.71738961875477	3.83029825866383	0.379560701444325	1.28678824113749	-4.98114827060171	-2.33122084480939	1.52030134135746	-3.67998392869874	-1.6234986633005	2.29732523280297	3.75710900775861	2.60293673484145	-1.95739283295214	4.93119721446128	10.8368250558823	-0.446232362549404	1.98595461726592	0.918753365371236	-1.96438914059845	-1.72793720244936	4.34631215375398	0.274994854643127	4.04514487627296	-3.10047087876467	1.67121875709425	3.37265842007577
TCGA-VS-A9V1-01	2.11419857660439	5.49056281482883	3.16387326734085	0.57094655184788	2.65542131920057	-5.59296542717117	-2.28033523541236	1.4133000115168	-4.39271027344808	-1.04761686945157	3.07969010024261	3.77951003678412	2.85092296851563	-0.483725158705024	4.94796962185856	10.4024500212958	-0.2202393087369	2.20506864427671	0.930348810159159	-1.62427422081969	-1.86105606670671	4.95946708679409	1.06880041809001	3.90975300638425	-2.42701878026777	1.80039662448022	3.70417266957231
TCGA-VS-A9V2-01	2.04465309947508	5.22939091571211	2.19574617682302	0.41651362824991	1.9900206572599	-6.00780805668289	-2.99625348031075	1.30644026883622	-5.2103191433987	-1.84054399579848	1.57666571605571	3.73999093478269	2.09016251426462	-2.20840858485636	4.95038391115538	10.5856494068417	-0.877618579429395	2.40561574987523	0.915235777441662	-1.9537365390853	-3.15231073043823	4.99484448833784	-0.208560105434149	3.88208228506305	-3.63974079426567	1.54630194163567	2.81446872066302
TCGA-VS-A9V3-01	1.6176324016629	5.27194429103449	2.4325280638512	0.475037314885896	1.76163738400337	-5.75422016931579	-3.37546066991777	1.37414437001748	-5.00371497821243	-1.47592723375571	2.11538718381315	3.57049219494954	2.01177408877202	-1.44990661175406	4.96056840505691	10.6254376337243	-0.396105262342132	2.64683319240034	0.917414365167931	-2.17766555694486	-2.6549093345948	5.06028479420696	-0.299974455270513	4.01719937207425	-3.25515122757111	1.29486008254548	2.97728154543374
TCGA-VS-A9V4-01	2.23273728808269	6.0712721766582	2.99268414867715	0.828562015180473	3.00434231779841	-5.66858924005848	-1.45474005667049	1.09276242967306	-2.98238363763756	-0.49567863345363	3.4944920909134	4.16038903999125	3.11981736771091	0.368963930273367	4.96314628141276	10.8897895965195	0.126901793345793	3.27880517794574	0.873387308222192	-1.47137756899092	-0.779192055369457	5.4326188747393	1.01218988307669	3.87305269122552	-1.57295022396092	1.2993192574028	3.32819547597544
TCGA-VS-A9V5-01	1.72349959189039	5.535659201945	3.08582737893781	0.594466057346869	2.44807886782063	-5.24274019888093	-2.15483328618524	1.45259286091613	-3.52516014988937	-1.2203479639812	2.28814594578116	3.96668708660162	2.7016608222809	-1.11479808666521	4.94473196800368	10.6129639030135	-0.406314908778851	2.37167647064274	0.944052125924379	-1.85418054711213	-1.98481948572569	4.96430807798792	0.592423231630772	4.12443348938488	-2.75156269086053	1.92619792025825	3.46696850010055
TCGA-VS-AA62-01	1.73861078350046	5.56000241771341	2.26088761392209	0.342945379875805	1.15970480308862	-6.06793133846232	-3.6196341403513	0.479578048915125	-5.82725023841007	-1.72512572558489	2.03986496583007	3.43276262381024	2.24723475275695	-2.4914877976978	4.93848367650023	10.951518011144	-0.395949018079394	2.56803620622464	0.956224895313894	-2.60613034803935	-2.78953749978117	4.78894590393223	0.205773233783994	3.9849954974804	-3.14470330082379	1.22710523235403	2.85187834152124
TCGA-WL-A834-01	1.96719079965977	5.40920772208609	2.85786336936239	0.418955501858616	2.43965156842864	-5.20143904327014	-1.88210699057396	1.64408553124344	-4.85940633370624	-1.76252000976942	2.33605441372238	3.72322184166038	2.04068489719461	-1.46577128209817	4.94304214356516	10.9621119389415	-0.0942980359561236	2.72848281925621	0.933580044502738	-1.98752717754651	-3.58610838102721	4.97092847341154	-0.106375449462645	3.9194673935944	-3.43060995110838	1.67926206965012	2.50154020927834
TCGA-XS-A8TJ-01	1.40362386453717	4.98427136390551	2.79576569392794	0.451274671386217	2.37010639902688	-5.77966750589726	-2.51000031445264	1.47786819234899	-5.00931353983415	-1.5409787989552	1.64896311912584	3.71170310926944	1.99845329155398	-1.88367605295941	4.94530326079615	10.4772301313521	-0.447247990578763	2.54105422515634	0.910274531801644	-1.81459934791317	-3.33929195810221	4.94089841368366	0.0199131844674234	3.91057340101261	-4.2161019651458	1.59209605780064	2.90783604569622
TCGA-ZJ-A8QQ-01	2.22583394451645	5.38116130383974	1.85646420916966	0.323408868515878	0.93527694145777	-5.84943753454365	-3.30131313368126	0.963859569593216	-6.1530673501492	-2.12594662530218	1.19907309285277	3.44924592089376	1.62374197522825	-2.21915222051378	4.94195465757427	10.1636799503513	-0.635820635424219	2.8237677220753	0.959455389459006	-2.61262488261308	-3.51876260480959	4.9064628455342	-0.180486377822035	3.94356574357018	-3.54893176625753	1.5097710690402	2.80158447152481
TCGA-ZJ-A8QR-01	1.59494188757041	5.29174431161637	1.815450628973	0.501212886231442	2.48073653251468	-6.15121974112105	-2.46226452065372	1.17095407451461	-5.26038757016038	-1.15375394067517	2.44180290884098	3.28643715078354	1.54062482073261	-1.15686857620484	4.93371891530665	10.8991614087385	-0.133806616307329	2.86830839312013	0.989808155397724	-2.39083816585742	-3.53058217762892	4.871775591995	0.191961046038298	3.91535321522068	-3.10463877060531	1.66699488652086	2.75243357096428
TCGA-ZJ-AAXA-01	1.69402150153455	5.23825811537526	3.45943404398549	0.564267683535047	2.35413248099119	-5.66575861148217	-2.34051388549257	1.9849462706533	-5.71096260535209	-1.80952951867089	2.02337329993368	3.56555397218726	2.58682439726757	-1.01317699931196	4.93717680063337	10.6320122539945	0.162839077295239	2.5725514380125	0.88881210113702	-1.91640041940235	-3.57281199842782	4.70677873292534	-0.657459053638893	3.93422895011737	-3.98858515667593	1.70437029106804	2.65356438296874
TCGA-ZX-AA5X-01	1.02277113802953	5.5294940232414	2.35373801386584	0.289464331417578	1.54575310918006	-5.71144570838237	-2.88821004449053	0.923179405104139	-5.13576395989	-1.53614792701101	2.14031532882102	3.53063734040276	2.24244708969541	-1.75883051956152	4.92264234879064	10.9052226677242	-0.213200123573145	2.39139499166224	0.944481257873081	-2.58023079509843	-2.83670899785439	4.49194396660341	-0.429059488401809	4.02443038505017	-3.40069242325046	1.18120313597712	2.81345077783326
