# Supplementary material for: Exploration of the Immune-Related Long Noncoding RNA Prognostic Signature and Inflammatory Microenvironment for Cervical Cancer
Source: Front Pharmacol. 2022 May 19;13:870221. doi: 10.3389/fphar.2022.870221 (PMC9161697; doi:10.3389/fphar.2022.870221)
Supplement: Supplementary file 3 [file DataSheet2.CSV]

Patient	No benefits	Responder	TIDE	IFNG	MSI Expr Sig	Merck18	CD274	CD8	CTL.flag	Dysfunction	Exclusion	MDSC	CAF	TAM M2
TCGA-EA-A4BA-01	False	False	2.15	-0.52	1.00	0.56	-2.83	-2.60	False	-1.40	2.15	0.17	0.14	0.01
TCGA-MA-AA43-01	False	False	2.05	4.47	1.00	2.93	2.68	-1.47	False	-1.08	2.05	0.16	0.16	-0.02
TCGA-EK-A2PI-01	False	False	1.95	2.00	1.00	2.34	1.35	-0.48	False	-1.29	1.95	0.16	0.14	-0.01
TCGA-VS-A9UP-01	False	False	1.93	0.07	1.00	1.88	-1.25	2.24	False	-1.24	1.93	0.16	0.12	0.00
TCGA-FU-A57G-01	False	False	1.91	4.03	1.00	2.90	-0.66	-0.21	False	-1.25	1.91	0.13	0.17	-0.01
TCGA-EK-A2IR-01	False	False	1.90	0.15	1.00	0.70	6.63	-4.45	False	-1.66	1.90	0.16	0.12	-0.00
TCGA-VS-A9UL-01	False	False	1.88	2.54	1.00	2.11	0.73	1.25	False	-1.44	1.88	0.16	0.12	-0.00
TCGA-C5-A7UC-01	False	False	1.88	2.84	1.00	2.09	2.08	-0.60	False	-1.37	1.88	0.17	0.13	-0.03
TCGA-C5-A8ZZ-01	False	False	1.87	2.41	1.00	2.51	0.37	-0.92	False	-1.19	1.87	0.14	0.15	-0.02
TCGA-C5-A7CK-01	False	False	1.85	2.60	1.00	2.29	1.59	-0.37	False	-1.25	1.85	0.15	0.14	-0.02
TCGA-VS-A9UJ-01	False	False	1.85	1.80	1.00	1.30	-2.18	-0.51	False	-1.36	1.85	0.15	0.13	-0.01
TCGA-C5-A0TN-01	False	False	1.82	4.70	1.00	3.62	3.20	0.63	False	-1.26	1.82	0.16	0.13	-0.03
TCGA-C5-A7X5-01	False	False	1.82	2.65	1.00	1.91	-0.01	-1.79	False	-1.40	1.82	0.16	0.13	-0.02
TCGA-C5-A1BN-01	False	False	1.81	2.36	1.00	1.75	2.05	-1.51	False	-1.40	1.81	0.17	0.11	-0.02
TCGA-EK-A2RE-01	False	False	1.80	3.00	1.00	1.32	0.50	-2.90	False	-1.26	1.80	0.16	0.13	-0.02
TCGA-VS-A8EC-01	False	False	1.79	0.33	1.00	0.89	-0.66	-0.63	False	-1.46	1.79	0.16	0.08	0.00
TCGA-C5-A1M6-01	False	False	1.79	2.77	1.00	1.95	0.51	2.08	False	-1.42	1.79	0.15	0.13	-0.02
TCGA-Q1-A73S-01	False	False	1.79	1.14	1.00	1.21	-0.55	-1.48	False	-1.35	1.79	0.15	0.10	0.00
TCGA-EA-A5ZF-01	False	False	1.78	2.85	0.99	2.32	-0.34	1.75	False	-1.34	1.78	0.14	0.14	-0.01
TCGA-EK-A2RM-01	False	False	1.78	3.40	1.00	3.00	2.06	1.74	False	-1.20	1.78	0.14	0.14	-0.03
TCGA-WL-A834-01	False	False	1.76	2.83	1.00	2.68	0.03	0.24	False	-1.19	1.76	0.14	0.11	-0.01
TCGA-VS-A94Y-01	False	False	1.75	3.63	1.00	3.75	3.37	0.37	False	-1.06	1.75	0.15	0.14	-0.03
TCGA-HM-A6W2-06	False	False	1.75	-0.17	1.00	1.10	0.00	0.20	False	-1.48	1.75	0.15	0.10	-0.00
TCGA-Q1-A6DT-01	False	False	1.72	2.70	1.00	2.46	0.92	-0.45	False	-1.23	1.72	0.15	0.11	-0.02
TCGA-VS-A9V0-01	False	False	1.71	2.59	1.00	1.99	-1.51	1.74	False	-1.40	1.71	0.14	0.10	-0.00
TCGA-C5-A1MN-01	False	False	1.71	4.18	1.00	2.97	3.59	-0.09	False	-1.16	1.71	0.16	0.12	-0.03
TCGA-C5-A7CH-01	False	False	1.70	4.69	1.00	2.79	1.77	-0.07	False	-1.04	1.70	0.15	0.12	-0.02
TCGA-IR-A3L7-01	False	False	1.68	1.67	1.00	2.09	0.19	0.19	False	-1.28	1.68	0.13	0.11	-0.00
TCGA-C5-A3HD-01	False	False	1.67	4.81	1.00	2.76	2.01	-1.51	False	-1.36	1.67	0.16	0.10	-0.02
TCGA-EX-A3L1-01	False	False	1.67	3.24	1.00	3.45	2.52	0.61	False	-0.96	1.67	0.14	0.14	-0.04
TCGA-UC-A7PD-01	False	False	1.67	4.14	1.00	3.30	2.87	0.54	False	-1.08	1.67	0.15	0.11	-0.03
TCGA-FU-A3HY-01	False	False	1.65	2.45	1.00	1.67	-0.55	-0.45	False	-1.23	1.65	0.15	0.10	-0.02
TCGA-ZJ-AAXA-01	False	False	1.63	1.95	1.00	1.75	-0.53	-0.96	False	-1.26	1.63	0.13	0.11	-0.01
TCGA-C5-A1M8-01	False	False	1.62	1.63	1.00	2.20	0.18	1.98	False	-1.24	1.62	0.14	0.10	-0.01
TCGA-JW-A5VK-01	False	False	1.58	0.32	1.00	1.21	0.80	-0.63	False	-1.18	1.58	0.15	0.08	-0.00
TCGA-VS-A950-01	False	False	1.58	4.12	1.00	3.35	2.11	0.12	False	-1.09	1.58	0.14	0.11	-0.02
TCGA-EA-A5FO-01	False	False	1.55	3.46	1.00	2.61	1.10	3.31	False	-1.50	1.55	0.15	0.08	-0.01
TCGA-IR-A3LC-01	False	False	1.53	2.95	1.00	2.73	-0.10	-0.20	False	-1.22	1.53	0.13	0.10	-0.02
TCGA-C5-A8YQ-01	False	False	1.53	2.19	1.00	2.18	0.40	0.24	False	-1.11	1.53	0.12	0.10	-0.01
TCGA-VS-A8EH-01	False	False	1.52	2.46	1.00	2.36	0.00	-2.91	False	-1.22	1.52	0.13	0.09	-0.00
TCGA-VS-A9UV-01	False	False	1.50	2.54	1.00	2.65	2.12	0.20	False	-1.31	1.50	0.14	0.08	-0.01
TCGA-ZJ-A8QR-01	False	False	1.49	4.05	1.00	3.19	1.85	-0.15	False	-1.06	1.49	0.14	0.10	-0.03
TCGA-IR-A3LI-01	False	False	1.48	1.99	1.00	1.17	-1.12	0.11	False	-1.35	1.48	0.14	0.08	-0.01
TCGA-VS-A9V4-01	False	False	1.48	-0.36	0.97	1.44	-0.91	1.81	False	-1.28	1.48	0.15	0.07	-0.01
TCGA-VS-A9V5-01	False	False	1.47	2.84	1.00	2.56	0.95	-0.05	False	-1.17	1.47	0.13	0.10	-0.02
TCGA-DR-A0ZL-01	False	False	1.47	2.10	1.00	2.14	1.55	0.12	False	-1.26	1.47	0.14	0.08	-0.02
TCGA-ZJ-A8QQ-01	False	False	1.45	4.46	1.00	3.29	1.98	-0.39	False	-1.21	1.45	0.14	0.09	-0.03
TCGA-DS-A1OB-01	False	False	1.43	4.65	1.00	3.27	2.71	0.59	False	-1.32	1.43	0.13	0.10	-0.03
TCGA-EK-A2H0-01	False	False	1.38	3.89	1.00	2.97	1.16	-1.13	False	-1.32	1.38	0.14	0.08	-0.03
TCGA-C5-A2LS-01	False	False	1.38	3.39	1.00	2.50	-0.04	3.02	False	-1.33	1.38	0.13	0.07	-0.01
TCGA-EK-A2PG-01	False	False	1.36	2.09	1.00	1.94	0.55	0.30	False	-1.32	1.36	0.14	0.05	-0.01
TCGA-VS-A8QH-01	False	False	1.34	1.96	1.00	1.71	-1.18	-2.41	False	-1.14	1.34	0.12	0.07	-0.01
TCGA-VS-A8EK-01	False	False	1.31	3.65	1.00	3.15	0.52	0.54	False	-1.17	1.31	0.12	0.08	-0.02
TCGA-VS-A952-01	False	False	1.29	3.21	1.00	3.31	0.62	0.32	False	-1.28	1.29	0.12	0.07	-0.01
TCGA-JW-A69B-01	False	False	1.26	2.71	1.00	2.81	1.16	1.52	False	-1.05	1.26	0.10	0.09	-0.02
TCGA-EK-A2RN-01	False	False	1.18	3.15	0.99	2.49	4.57	0.15	False	-1.10	1.18	0.11	0.08	-0.03
TCGA-DG-A2KM-01	False	True	-0.56	8.19	1.00	7.20	4.63	6.68	True	-0.56	0.95	0.07	0.10	-0.05
TCGA-DG-A2KJ-01	False	True	-0.61	2.99	0.94	3.70	-0.49	2.15	True	-0.61	1.26	0.11	0.06	-0.01
TCGA-MY-A5BE-01	False	True	-0.64	7.90	1.00	6.66	3.35	6.52	True	-0.64	1.14	0.10	0.08	-0.03
TCGA-R2-A69V-01	False	True	-0.69	7.46	1.00	6.15	3.10	5.17	True	-0.69	1.10	0.09	0.09	-0.04
TCGA-VS-A9UT-01	False	True	-0.71	6.98	0.99	5.93	3.01	4.93	True	-0.71	1.25	0.09	0.12	-0.03
TCGA-C5-A1MQ-01	False	True	-0.72	5.15	1.00	5.03	1.93	2.68	True	-0.72	1.44	0.11	0.12	-0.03
TCGA-Q1-A5R3-01	False	True	-0.72	3.14	0.98	3.49	0.51	1.80	True	-0.72	1.48	0.13	0.09	-0.02
TCGA-VS-A9UH-01	False	True	-0.73	7.74	1.00	6.30	4.08	4.24	True	-0.73	1.41	0.12	0.12	-0.04
TCGA-VS-A8QM-01	False	True	-0.74	5.60	1.00	5.11	1.60	4.75	True	-0.74	1.44	0.11	0.12	-0.02
TCGA-IR-A3LH-01	False	True	-0.75	8.68	1.00	6.53	3.09	4.44	True	-0.75	1.45	0.11	0.13	-0.04
TCGA-VS-A8EL-01	False	True	-0.75	6.10	1.00	5.35	3.95	3.38	True	-0.75	1.32	0.12	0.10	-0.04
TCGA-C5-A2LX-01	False	True	-0.75	4.82	1.00	4.83	2.66	4.44	True	-0.75	1.46	0.13	0.09	-0.02
TCGA-EA-A3QE-01	False	True	-0.75	7.65	1.00	5.84	5.23	4.59	True	-0.75	1.17	0.10	0.09	-0.04
TCGA-EA-A43B-01	False	True	-0.76	5.73	1.00	4.75	2.33	3.32	True	-0.76	1.49	0.14	0.11	-0.04
TCGA-C5-A1BK-01	False	True	-0.78	7.90	1.00	5.91	4.15	4.71	True	-0.78	1.06	0.10	0.08	-0.04
TCGA-MA-AA42-01	False	True	-0.78	8.71	1.00	6.74	4.31	5.81	True	-0.78	1.08	0.09	0.07	-0.03
TCGA-EA-A3Y4-01	False	True	-0.78	6.73	1.00	5.85	2.68	4.62	True	-0.78	1.40	0.13	0.10	-0.04
TCGA-ZX-AA5X-01	False	True	-0.79	5.01	1.00	4.36	1.25	1.95	True	-0.79	1.58	0.11	0.14	-0.02
TCGA-EA-A3QD-01	False	True	-0.80	6.80	1.00	5.60	4.67	4.88	True	-0.80	1.25	0.10	0.10	-0.03
TCGA-DS-A0VN-01	False	True	-0.81	7.10	1.00	5.59	3.21	4.28	True	-0.81	1.45	0.13	0.11	-0.03
TCGA-Q1-A5R2-01	False	True	-0.82	5.92	1.00	4.91	3.86	3.20	True	-0.82	1.43	0.12	0.10	-0.03
TCGA-VS-A94W-01	False	True	-0.82	6.73	1.00	5.61	5.56	5.32	True	-0.82	1.31	0.11	0.09	-0.02
TCGA-VS-A958-01	False	True	-0.82	7.85	1.00	6.11	3.41	5.13	True	-0.82	0.91	0.10	0.06	-0.04
TCGA-VS-A94Z-01	False	True	-0.83	6.66	1.00	5.99	2.61	5.60	True	-0.83	1.24	0.11	0.09	-0.03
TCGA-C5-A7CG-01	False	True	-0.84	8.59	1.00	6.62	4.91	5.89	True	-0.84	1.11	0.10	0.08	-0.03
TCGA-MU-A51Y-01	False	True	-0.84	7.21	1.00	5.59	2.82	3.99	True	-0.84	1.29	0.10	0.11	-0.03
TCGA-DS-A1OD-01	False	True	-0.84	6.98	1.00	5.89	1.33	5.94	True	-0.84	1.35	0.11	0.10	-0.03
TCGA-VS-A9UD-01	False	True	-0.85	7.76	1.00	6.25	3.20	4.39	True	-0.85	0.98	0.10	0.05	-0.03
TCGA-HM-A3JK-01	False	True	-0.85	3.93	1.00	3.88	0.94	2.24	True	-0.85	1.85	0.12	0.16	-0.01
TCGA-C5-A7X8-01	False	True	-0.85	2.50	1.00	3.23	-0.60	2.31	True	-0.85	1.82	0.13	0.14	-0.00
TCGA-RA-A741-01	False	True	-0.86	5.80	1.00	4.80	1.38	3.17	True	-0.86	1.34	0.11	0.10	-0.02
TCGA-C5-A1MH-01	False	True	-0.86	7.84	1.00	5.70	3.91	3.84	True	-0.86	1.23	0.11	0.10	-0.04
TCGA-IR-A3LL-01	False	True	-0.86	7.02	1.00	5.69	4.08	4.07	True	-0.86	1.01	0.10	0.07	-0.04
TCGA-VS-A9UM-01	False	True	-0.88	4.85	1.00	4.58	2.79	2.86	True	-0.88	1.37	0.10	0.11	-0.02
TCGA-C5-A7UI-01	False	True	-0.88	5.76	1.00	4.77	2.25	2.65	True	-0.88	1.33	0.13	0.08	-0.03
TCGA-VS-A8EI-01	False	True	-0.88	5.72	1.00	4.72	2.01	3.53	True	-0.88	1.49	0.13	0.11	-0.03
TCGA-C5-A7X3-01	False	True	-0.89	3.91	1.00	3.80	1.87	2.34	True	-0.89	1.71	0.14	0.13	-0.02
TCGA-VS-A9UB-01	False	True	-0.89	7.79	1.00	6.36	4.18	4.21	True	-0.89	1.25	0.12	0.09	-0.04
TCGA-UC-A7PF-01	False	True	-0.89	7.09	1.00	6.11	6.54	4.33	True	-0.89	1.38	0.11	0.11	-0.03
TCGA-EA-A3HU-01	False	True	-0.89	7.78	1.00	6.02	3.61	3.83	True	-0.89	1.15	0.10	0.09	-0.04
TCGA-VS-A8Q8-01	False	True	-0.89	6.66	1.00	4.97	4.07	3.36	True	-0.89	1.26	0.12	0.09	-0.04
TCGA-LP-A4AX-01	False	True	-0.89	6.94	1.00	5.93	2.57	4.77	True	-0.89	1.47	0.13	0.12	-0.04
TCGA-C5-A1MP-01	False	True	-0.89	5.33	1.00	4.84	4.37	3.49	True	-0.89	1.45	0.10	0.12	-0.02
TCGA-EX-A69L-01	False	True	-0.90	7.51	1.00	5.92	3.09	4.36	True	-0.90	1.30	0.11	0.10	-0.03
TCGA-MA-AA3W-01	False	True	-0.90	7.91	1.00	6.08	3.43	5.01	True	-0.90	1.18	0.11	0.08	-0.03
TCGA-VS-A9UC-01	False	True	-0.90	6.38	1.00	5.15	3.47	3.05	True	-0.90	1.28	0.11	0.10	-0.03
TCGA-VS-A9U7-01	False	True	-0.90	7.39	1.00	5.82	7.54	3.30	True	-0.90	1.29	0.12	0.09	-0.03
TCGA-VS-AA62-01	False	True	-0.91	7.41	1.00	5.96	4.26	4.31	True	-0.91	1.32	0.11	0.12	-0.04
TCGA-JW-A5VL-01	False	True	-0.91	6.98	1.00	5.50	4.85	3.06	True	-0.91	1.23	0.11	0.08	-0.03
TCGA-EA-A6QX-01	False	True	-0.91	5.16	1.00	4.52	2.99	2.74	True	-0.91	1.36	0.12	0.10	-0.03
TCGA-FU-A3YQ-01	False	True	-0.91	6.66	1.00	4.78	1.66	3.12	True	-0.91	1.35	0.11	0.12	-0.03
TCGA-UC-A7PG-06	False	True	-0.91	6.23	1.00	4.52	2.21	3.80	True	-0.91	1.23	0.10	0.08	-0.02
TCGA-HM-A3JJ-01	False	True	-0.92	6.23	1.00	4.74	1.98	2.61	True	-0.92	1.69	0.13	0.14	-0.02
TCGA-EK-A2RC-01	False	True	-0.92	4.82	1.00	4.36	1.88	3.66	True	-0.92	1.46	0.12	0.11	-0.03
TCGA-VS-A959-01	False	True	-0.92	5.22	1.00	4.46	1.75	3.11	True	-0.92	1.38	0.12	0.10	-0.02
TCGA-BI-A20A-01	False	True	-0.92	6.88	1.00	5.08	2.58	3.48	True	-0.92	1.42	0.12	0.10	-0.02
TCGA-C5-A1ME-01	False	True	-0.92	1.49	1.00	3.29	-0.60	2.99	True	-0.92	1.48	0.13	0.08	-0.01
TCGA-DR-A0ZM-01	False	True	-0.93	6.07	1.00	5.11	6.18	3.15	True	-0.93	1.23	0.11	0.09	-0.03
TCGA-C5-A2LY-01	False	True	-0.93	6.95	1.00	5.44	1.16	4.40	True	-0.93	1.23	0.10	0.08	-0.02
TCGA-C5-A1BI-01	False	True	-0.93	5.78	1.00	4.71	2.25	3.20	True	-0.93	1.39	0.11	0.11	-0.03
TCGA-VS-A9V3-01	False	True	-0.93	6.06	1.00	5.08	6.20	2.81	True	-0.93	1.30	0.11	0.09	-0.03
TCGA-C5-A2LT-01	False	True	-0.94	4.53	1.00	4.47	3.73	2.94	True	-0.94	1.72	0.14	0.14	-0.03
TCGA-DS-A1OA-01	False	True	-0.94	6.60	1.00	4.75	2.39	2.91	True	-0.94	1.47	0.12	0.11	-0.02
TCGA-EA-A410-01	False	True	-0.94	5.03	1.00	4.11	1.29	7.22	True	-0.94	1.82	0.15	0.13	-0.01
TCGA-C5-A7XC-01	False	True	-0.95	4.57	1.00	4.14	0.42	3.14	True	-0.95	1.43	0.11	0.12	-0.02
TCGA-BI-A0VR-01	False	True	-0.95	6.81	1.00	5.25	3.63	3.97	True	-0.95	1.37	0.12	0.11	-0.04
TCGA-FU-A3EO-01	False	True	-0.95	1.23	1.00	2.46	-0.55	1.06	True	-0.95	1.47	0.12	0.09	-0.01
TCGA-EA-A5ZD-01	False	True	-0.96	6.53	1.00	4.65	2.56	1.95	True	-0.96	1.36	0.11	0.11	-0.03
TCGA-C5-A902-01	False	True	-0.96	5.18	1.00	4.62	0.16	4.19	True	-0.96	1.32	0.13	0.07	-0.02
TCGA-VS-A9UI-01	False	True	-0.96	5.76	1.00	4.70	3.96	2.94	True	-0.96	1.14	0.11	0.07	-0.03
TCGA-EK-A2H1-01	False	True	-0.96	6.61	1.00	5.13	4.78	1.30	True	-0.96	1.70	0.15	0.13	-0.03
TCGA-MA-AA3Y-01	False	True	-0.96	7.46	1.00	5.65	4.33	3.65	True	-0.96	1.49	0.13	0.12	-0.04
TCGA-JX-A3Q0-01	False	True	-0.96	6.75	1.00	5.23	3.97	3.32	True	-0.96	1.18	0.11	0.08	-0.04
TCGA-C5-A7CJ-01	False	True	-0.96	5.27	1.00	4.62	3.35	3.34	True	-0.96	1.45	0.11	0.13	-0.03
TCGA-JW-A852-01	False	True	-0.97	3.01	1.00	3.23	1.54	0.27	True	-0.97	1.48	0.14	0.07	-0.01
TCGA-MY-A913-01	False	True	-0.97	6.94	1.00	5.02	3.69	2.46	True	-0.97	1.48	0.14	0.11	-0.04
TCGA-HM-A4S6-01	False	True	-0.97	6.91	1.00	5.16	5.41	3.76	True	-0.97	1.35	0.11	0.11	-0.03
TCGA-MA-AA3X-01	False	True	-0.97	4.06	1.00	3.30	1.16	0.52	True	-0.97	1.25	0.10	0.10	-0.03
TCGA-VS-A9U6-01	False	True	-0.98	5.65	1.00	4.48	1.04	3.76	True	-0.98	1.46	0.12	0.12	-0.02
TCGA-JW-A5VI-01	False	True	-0.98	4.90	1.00	4.27	2.44	3.29	True	-0.98	1.56	0.13	0.12	-0.02
TCGA-MA-AA3Z-01	False	True	-0.98	7.33	1.00	5.33	3.08	4.52	True	-0.98	1.15	0.11	0.06	-0.02
TCGA-VS-A9U5-01	False	True	-0.98	5.83	1.00	4.76	1.60	3.39	True	-0.98	1.21	0.11	0.07	-0.02
TCGA-GH-A9DA-01	False	True	-0.99	3.89	1.00	4.16	2.52	2.26	True	-0.99	1.62	0.14	0.13	-0.03
TCGA-C5-A3HE-01	False	True	-0.99	5.64	1.00	4.98	1.18	4.16	True	-0.99	1.27	0.12	0.08	-0.03
TCGA-EX-A8YF-01	False	True	-0.99	6.28	1.00	5.21	1.51	4.21	True	-0.99	1.14	0.11	0.07	-0.03
TCGA-MU-A8JM-01	False	True	-0.99	3.53	1.00	3.48	2.40	1.29	True	-0.99	1.55	0.13	0.11	-0.03
TCGA-DS-A5RQ-01	False	True	-0.99	6.10	1.00	4.55	3.47	2.91	True	-0.99	1.40	0.12	0.11	-0.03
TCGA-FU-A23L-01	False	True	-0.99	6.66	1.00	5.22	2.49	4.66	True	-0.99	1.40	0.13	0.09	-0.03
TCGA-JX-A3PZ-01	False	True	-1.00	5.38	1.00	4.53	1.60	1.91	True	-1.00	1.71	0.14	0.13	-0.03
TCGA-C5-A7UH-01	False	True	-1.00	4.72	1.00	3.82	1.71	1.72	True	-1.00	1.47	0.13	0.10	-0.02
TCGA-C5-A907-01	False	True	-1.00	6.22	1.00	4.82	3.23	1.50	True	-1.00	1.42	0.14	0.10	-0.04
TCGA-VS-A8QF-01	False	True	-1.00	4.84	1.00	3.92	0.32	1.79	True	-1.00	1.32	0.11	0.09	-0.02
TCGA-VS-A9UZ-01	False	True	-1.00	5.72	1.00	4.43	1.40	1.23	True	-1.00	1.34	0.12	0.09	-0.02
TCGA-VS-A9V2-01	False	True	-1.01	6.69	1.00	5.05	3.08	3.09	True	-1.01	1.21	0.10	0.08	-0.02
TCGA-FU-A23K-01	False	True	-1.01	3.78	1.00	4.04	2.92	2.17	True	-1.01	1.56	0.13	0.09	-0.01
TCGA-C5-A1M5-01	False	True	-1.01	6.27	1.00	4.78	2.06	3.71	True	-1.01	1.39	0.12	0.10	-0.02
TCGA-C5-A1BJ-01	False	True	-1.02	4.81	1.00	4.16	1.96	2.82	True	-1.02	1.54	0.13	0.12	-0.03
TCGA-EA-A44S-01	False	True	-1.02	3.60	1.00	3.78	3.63	3.00	True	-1.02	1.41	0.12	0.09	-0.02
TCGA-C5-A1BM-01	False	True	-1.02	7.27	1.00	4.96	2.74	1.84	True	-1.02	1.15	0.10	0.09	-0.04
TCGA-EX-A1H6-01	False	True	-1.03	2.37	1.00	2.57	-0.78	1.71	True	-1.03	1.67	0.14	0.11	-0.01
TCGA-EA-A411-01	False	True	-1.03	3.97	1.00	3.75	0.79	1.10	True	-1.03	1.80	0.14	0.14	-0.02
TCGA-C5-A8XJ-01	False	True	-1.03	5.56	1.00	4.60	3.66	3.79	True	-1.03	1.71	0.13	0.13	-0.01
TCGA-C5-A1BF-01	False	True	-1.03	3.78	1.00	3.75	1.97	1.16	True	-1.03	1.80	0.14	0.15	-0.03
TCGA-C5-A7UE-01	False	True	-1.03	1.93	1.00	2.37	1.43	0.63	True	-1.03	1.44	0.13	0.09	-0.02
TCGA-DS-A0VM-01	False	True	-1.03	5.39	1.00	4.36	5.52	1.06	True	-1.03	1.70	0.15	0.12	-0.03
TCGA-DG-A2KL-01	False	True	-1.03	6.28	1.00	4.70	4.23	2.56	True	-1.03	1.76	0.13	0.15	-0.03
TCGA-XS-A8TJ-01	False	True	-1.04	6.35	1.00	4.64	2.01	2.36	True	-1.04	1.32	0.11	0.09	-0.02
TCGA-JX-A5QV-01	False	True	-1.04	5.36	1.00	4.46	4.09	2.93	True	-1.04	1.36	0.12	0.09	-0.02
TCGA-EK-A2RA-01	False	True	-1.04	6.92	1.00	5.19	3.52	3.50	True	-1.04	1.31	0.13	0.07	-0.02
TCGA-DG-A2KK-01	False	True	-1.04	5.91	1.00	4.23	0.96	4.25	True	-1.04	1.43	0.13	0.10	-0.02
TCGA-JW-A5VG-01	False	True	-1.04	6.25	1.00	4.88	2.68	2.30	True	-1.04	1.49	0.14	0.10	-0.04
TCGA-IR-A3LF-01	False	True	-1.04	6.11	1.00	4.66	1.10	3.53	True	-1.04	1.41	0.12	0.10	-0.02
TCGA-Q1-A73P-01	False	True	-1.04	6.32	1.00	4.73	0.73	3.78	True	-1.04	1.30	0.12	0.09	-0.02
TCGA-JW-A5VJ-01	False	True	-1.05	4.17	1.00	2.92	0.48	0.65	True	-1.05	1.51	0.13	0.09	-0.01
TCGA-LP-A7HU-01	False	True	-1.05	5.91	1.00	4.58	1.53	2.93	True	-1.05	1.43	0.13	0.09	-0.02
TCGA-VS-A9UQ-01	False	True	-1.05	3.39	1.00	3.68	1.12	3.67	True	-1.05	1.61	0.13	0.12	-0.01
TCGA-C5-A1MF-01	False	True	-1.05	2.56	0.99	2.99	-0.51	0.65	True	-1.05	1.68	0.15	0.10	-0.01
TCGA-C5-A8XI-01	False	True	-1.05	6.32	1.00	5.00	3.39	3.91	True	-1.05	1.50	0.14	0.11	-0.03
TCGA-MU-A5YI-01	False	True	-1.05	4.85	1.00	4.03	0.90	1.86	True	-1.05	1.76	0.13	0.15	-0.01
TCGA-HG-A2PA-01	False	True	-1.05	5.38	1.00	4.74	4.05	4.78	True	-1.05	1.51	0.12	0.13	-0.03
TCGA-C5-A3HF-01	False	True	-1.05	4.93	1.00	4.28	0.20	3.34	True	-1.05	1.55	0.13	0.11	-0.01
TCGA-IR-A3LB-01	False	True	-1.05	4.62	1.00	3.70	2.69	2.09	True	-1.05	1.75	0.14	0.15	-0.03
TCGA-EA-A78R-01	False	True	-1.06	5.55	1.00	4.29	3.32	1.63	True	-1.06	1.59	0.14	0.12	-0.03
TCGA-C5-A8XH-01	False	True	-1.06	6.85	1.00	4.92	3.13	2.14	True	-1.06	1.43	0.13	0.11	-0.03
TCGA-C5-A8YR-01	False	True	-1.06	5.10	1.00	4.87	3.78	2.76	True	-1.06	1.58	0.15	0.11	-0.04
TCGA-DS-A1O9-01	False	True	-1.06	7.66	1.00	5.36	3.69	3.37	True	-1.06	1.52	0.12	0.13	-0.04
TCGA-FU-A3HZ-01	False	True	-1.06	4.52	1.00	3.69	0.24	5.82	True	-1.06	1.67	0.15	0.10	-0.01
TCGA-DS-A7WI-01	False	True	-1.07	2.45	1.00	2.71	0.86	0.32	True	-1.07	1.45	0.13	0.09	-0.03
TCGA-VS-A9UU-01	False	True	-1.07	3.88	1.00	3.04	1.07	1.07	True	-1.07	1.44	0.14	0.08	-0.02
TCGA-FU-A3TQ-01	False	True	-1.07	4.73	1.00	3.90	3.45	1.33	True	-1.07	1.41	0.12	0.10	-0.03
TCGA-C5-A2LZ-01	False	True	-1.07	5.74	1.00	4.38	2.16	2.69	True	-1.07	1.28	0.13	0.07	-0.03
TCGA-VS-A8QC-01	False	True	-1.07	3.47	1.00	3.31	1.55	0.93	True	-1.07	1.75	0.14	0.12	-0.01
TCGA-EA-A5ZE-01	False	True	-1.07	5.44	1.00	4.75	1.41	2.61	True	-1.07	1.55	0.12	0.12	-0.02
TCGA-EK-A2RJ-01	False	True	-1.07	6.34	1.00	5.29	5.93	3.75	True	-1.07	1.30	0.13	0.09	-0.05
TCGA-C5-A1BQ-01	False	True	-1.07	6.23	1.00	5.02	3.99	4.72	True	-1.07	1.27	0.12	0.09	-0.03
TCGA-EA-A1QS-01	False	True	-1.07	4.06	1.00	3.88	4.25	1.61	True	-1.07	2.01	0.13	0.19	-0.02
TCGA-C5-A901-01	False	True	-1.08	2.95	1.00	2.87	2.73	1.23	True	-1.08	1.48	0.12	0.12	-0.03
TCGA-C5-A1BL-01	False	True	-1.08	6.58	1.00	5.31	3.76	3.71	True	-1.08	1.18	0.11	0.07	-0.03
TCGA-IR-A3LK-01	False	True	-1.08	6.70	1.00	4.29	2.12	2.20	True	-1.08	1.23	0.12	0.08	-0.03
TCGA-FU-A40J-01	False	True	-1.08	4.18	1.00	4.27	0.39	3.46	True	-1.08	1.45	0.13	0.10	-0.02
TCGA-EA-A3HQ-01	False	True	-1.08	6.22	1.00	4.62	2.16	2.47	True	-1.08	1.40	0.11	0.10	-0.02
TCGA-DS-A7WH-01	False	True	-1.08	1.64	1.00	2.63	0.37	2.14	True	-1.08	1.77	0.14	0.15	-0.03
TCGA-VS-A9UY-01	False	True	-1.09	5.77	1.00	4.29	4.37	2.11	True	-1.09	1.22	0.12	0.09	-0.04
TCGA-EA-A3HT-01	False	True	-1.09	5.48	1.00	4.11	3.13	1.51	True	-1.09	1.62	0.12	0.15	-0.03
TCGA-EX-A69M-01	False	True	-1.09	7.18	1.00	5.23	1.86	3.78	True	-1.09	1.14	0.10	0.07	-0.03
TCGA-BI-A0VS-01	False	True	-1.09	4.64	1.00	3.99	0.50	2.15	True	-1.09	1.83	0.15	0.13	-0.02
TCGA-FU-A5XV-01	False	True	-1.09	4.27	1.00	3.32	1.71	1.59	True	-1.09	1.45	0.12	0.10	-0.02
TCGA-EA-A3HS-01	False	True	-1.10	5.37	1.00	4.12	1.56	2.11	True	-1.10	1.46	0.12	0.11	-0.03
TCGA-DS-A0VL-01	False	True	-1.10	6.41	1.00	4.60	2.54	2.97	True	-1.10	1.40	0.12	0.10	-0.03
TCGA-MA-AA41-01	False	True	-1.11	5.67	1.00	3.54	0.11	2.05	True	-1.11	1.58	0.14	0.09	-0.02
TCGA-LP-A4AU-01	False	True	-1.11	5.34	1.00	4.23	4.62	2.85	True	-1.11	1.45	0.13	0.11	-0.04
TCGA-FU-A3TX-01	False	True	-1.11	4.68	1.00	3.86	4.01	4.27	True	-1.11	1.56	0.13	0.10	-0.01
TCGA-C5-A1ML-01	False	True	-1.11	5.18	1.00	4.06	2.44	2.54	True	-1.11	1.61	0.13	0.12	-0.02
TCGA-Q1-A73O-01	False	True	-1.11	7.06	1.00	5.17	4.37	3.11	True	-1.11	1.48	0.13	0.11	-0.04
TCGA-C5-A1BE-01	False	True	-1.11	5.01	1.00	4.16	3.21	1.98	True	-1.11	1.49	0.13	0.11	-0.03
TCGA-DS-A7WF-01	False	True	-1.11	6.00	1.00	4.02	1.28	1.40	True	-1.11	1.67	0.13	0.13	-0.02
TCGA-C5-A1MK-01	False	True	-1.11	5.17	1.00	3.69	3.54	1.69	True	-1.11	1.66	0.13	0.14	-0.03
TCGA-C5-A7CO-01	False	True	-1.12	4.04	1.00	3.55	3.93	2.10	True	-1.12	1.47	0.13	0.08	-0.01
TCGA-4J-AA1J-01	False	True	-1.12	2.09	1.00	3.05	0.44	0.63	True	-1.12	1.72	0.14	0.13	-0.02
TCGA-C5-A1MI-01	False	True	-1.12	5.01	1.00	4.48	0.97	4.24	True	-1.12	1.51	0.13	0.10	-0.01
TCGA-VS-A8EJ-01	False	True	-1.12	4.19	1.00	3.26	-1.35	1.76	True	-1.12	1.57	0.14	0.10	-0.01
TCGA-C5-A2LV-01	False	True	-1.12	4.66	1.00	3.90	1.91	1.16	True	-1.12	1.78	0.15	0.12	-0.02
TCGA-DS-A3LQ-01	False	True	-1.13	4.56	1.00	3.80	3.65	1.18	True	-1.13	1.62	0.13	0.13	-0.02
TCGA-Q1-A5R1-01	False	True	-1.13	3.80	1.00	3.52	0.18	1.92	True	-1.13	1.35	0.12	0.09	-0.02
TCGA-VS-A9V1-01	False	True	-1.13	2.29	1.00	2.50	0.57	1.26	True	-1.13	1.34	0.13	0.09	-0.03
TCGA-FU-A2QG-01	False	True	-1.14	5.82	1.00	4.03	2.24	2.28	True	-1.14	1.44	0.13	0.08	-0.02
TCGA-C5-A1M7-01	False	True	-1.14	4.55	1.00	3.99	2.21	1.07	True	-1.14	1.39	0.12	0.10	-0.03
TCGA-DS-A1OC-01	False	True	-1.14	5.70	1.00	4.82	1.28	3.42	True	-1.14	1.41	0.13	0.09	-0.03
TCGA-C5-A2M1-01	False	True	-1.14	7.07	1.00	5.43	1.48	5.19	True	-1.14	1.24	0.12	0.07	-0.03
TCGA-C5-A8XK-01	False	True	-1.15	4.07	1.00	3.21	1.77	0.98	True	-1.15	1.61	0.15	0.10	-0.03
TCGA-EK-A2IP-01	False	True	-1.15	2.75	1.00	2.78	1.31	2.31	True	-1.15	1.67	0.16	0.10	-0.02
TCGA-UC-A7PG-01	False	True	-1.15	4.09	1.00	2.95	1.95	1.48	True	-1.15	1.55	0.12	0.12	-0.02
TCGA-PN-A8MA-01	False	True	-1.15	5.63	1.00	4.73	5.05	2.99	True	-1.15	1.62	0.13	0.11	-0.01
TCGA-DS-A0VK-01	False	True	-1.15	3.77	1.00	2.71	0.47	1.22	True	-1.15	1.73	0.14	0.13	-0.01
TCGA-C5-A8YT-01	False	True	-1.16	2.27	1.00	3.02	-1.00	2.10	True	-1.16	2.00	0.13	0.16	0.00
TCGA-FU-A770-01	False	True	-1.16	3.16	1.00	3.06	0.40	0.67	True	-1.16	1.43	0.13	0.09	-0.03
TCGA-VS-A8Q9-01	False	True	-1.16	4.45	1.00	3.03	1.25	2.42	True	-1.16	1.46	0.14	0.09	-0.02
TCGA-2W-A8YY-01	False	True	-1.16	4.76	1.00	3.75	0.43	1.01	True	-1.16	1.50	0.13	0.10	-0.01
TCGA-MY-A5BF-01	False	True	-1.17	7.00	1.00	5.36	5.11	4.26	True	-1.17	1.31	0.13	0.08	-0.03
TCGA-FU-A3NI-01	False	True	-1.18	4.43	1.00	3.55	-0.62	1.50	True	-1.18	1.63	0.13	0.12	-0.01
TCGA-JW-AAVH-01	False	True	-1.18	2.89	1.00	2.88	1.28	1.56	True	-1.18	1.42	0.13	0.08	-0.01
TCGA-C5-A7CL-01	False	True	-1.18	4.36	1.00	3.57	3.34	0.58	True	-1.18	1.53	0.13	0.12	-0.03
TCGA-UC-A7PI-01	False	True	-1.18	3.87	1.00	3.15	0.43	1.33	True	-1.18	1.38	0.13	0.08	-0.02
TCGA-VS-A8EB-01	False	True	-1.19	5.51	1.00	3.92	0.68	1.92	True	-1.19	1.71	0.14	0.12	-0.02
TCGA-EA-A3HR-01	False	True	-1.19	3.20	1.00	2.97	2.07	1.48	True	-1.19	1.59	0.13	0.11	-0.01
TCGA-EX-A1H5-01	False	True	-1.19	4.33	1.00	3.64	1.71	2.56	True	-1.19	1.64	0.14	0.10	-0.01
TCGA-EA-A5O9-01	False	True	-1.19	5.28	1.00	4.04	2.11	1.90	True	-1.19	1.38	0.14	0.08	-0.03
TCGA-EA-A1QT-01	False	True	-1.19	5.16	1.00	3.81	1.88	1.44	True	-1.19	1.43	0.13	0.09	-0.03
TCGA-VS-A9UO-01	False	True	-1.19	4.27	1.00	3.36	1.22	2.39	True	-1.19	1.25	0.13	0.06	-0.02
TCGA-Q1-A6DV-01	False	True	-1.20	3.62	1.00	3.15	0.19	4.59	True	-1.20	1.52	0.14	0.09	-0.01
TCGA-VS-A8EG-01	False	True	-1.20	3.25	1.00	3.12	2.23	2.59	True	-1.20	1.37	0.13	0.08	-0.02
TCGA-C5-A905-01	False	True	-1.20	2.08	1.00	2.34	-1.83	1.44	True	-1.20	1.36	0.12	0.07	-0.01
TCGA-VS-A954-01	False	True	-1.20	4.26	1.00	3.25	-0.25	1.64	True	-1.20	1.60	0.13	0.10	-0.01
TCGA-JX-A3Q8-01	False	True	-1.21	6.26	1.00	4.77	0.36	4.63	True	-1.21	1.37	0.12	0.08	-0.02
TCGA-VS-A8QA-01	False	True	-1.21	6.25	1.00	4.83	1.01	4.56	True	-1.21	1.17	0.13	0.05	-0.02
TCGA-MY-A5BD-01	False	True	-1.21	3.74	1.00	2.90	-0.41	3.90	True	-1.21	1.65	0.15	0.09	-0.00
TCGA-EA-A50E-01	False	True	-1.21	3.87	1.00	2.76	0.44	0.75	True	-1.21	1.67	0.13	0.14	-0.02
TCGA-VS-A94X-01	False	True	-1.21	5.47	1.00	4.09	2.21	2.65	True	-1.21	1.60	0.15	0.10	-0.03
TCGA-JW-A5VH-01	False	True	-1.22	1.86	1.00	1.58	-1.21	4.17	True	-1.22	1.96	0.16	0.13	-0.00
TCGA-VS-A9UR-01	False	True	-1.23	5.67	1.00	4.19	0.94	2.86	True	-1.23	1.58	0.13	0.11	-0.02
TCGA-EK-A2R8-01	False	True	-1.23	5.47	1.00	3.92	2.50	2.26	True	-1.23	1.82	0.17	0.13	-0.04
TCGA-C5-A3HL-01	False	True	-1.23	4.32	1.00	3.40	2.04	2.69	True	-1.23	1.64	0.13	0.12	-0.02
TCGA-EA-A439-01	False	True	-1.25	6.28	1.00	4.65	2.79	3.93	True	-1.25	1.83	0.14	0.15	-0.02
TCGA-EK-A2GZ-01	False	True	-1.25	4.47	1.00	3.15	1.00	0.83	True	-1.25	1.65	0.14	0.11	-0.02
TCGA-Q1-A73R-01	False	True	-1.25	5.15	1.00	3.74	1.10	1.60	True	-1.25	1.71	0.15	0.12	-0.02
TCGA-EX-A449-01	False	True	-1.26	3.61	1.00	2.81	-0.58	1.21	True	-1.26	1.26	0.12	0.07	-0.01
TCGA-Q1-A6DW-01	False	True	-1.26	4.14	1.00	3.31	0.38	0.73	True	-1.26	1.53	0.14	0.10	-0.02
TCGA-EA-A556-01	False	True	-1.27	4.52	1.00	3.08	1.08	0.91	True	-1.27	1.97	0.15	0.15	-0.01
TCGA-C5-A1M9-01	False	True	-1.28	5.85	1.00	3.97	0.37	2.11	True	-1.28	1.58	0.15	0.10	-0.02
TCGA-C5-A2M2-01	False	True	-1.28	3.81	1.00	3.17	1.15	2.63	True	-1.28	1.41	0.13	0.08	-0.02
TCGA-FU-A3WB-01	False	True	-1.30	3.26	1.00	3.14	1.20	2.47	True	-1.30	1.71	0.15	0.11	-0.01
TCGA-VS-A953-01	False	True	-1.30	5.08	1.00	3.62	2.37	1.94	True	-1.30	1.64	0.16	0.10	-0.02
TCGA-Q1-A73Q-01	False	True	-1.33	2.76	1.00	2.79	2.76	0.87	True	-1.33	1.57	0.14	0.10	-0.02
TCGA-EK-A2RL-01	False	True	-1.33	3.39	1.00	2.75	0.38	3.68	True	-1.33	1.57	0.14	0.09	-0.01
TCGA-VS-A957-01	False	True	-1.35	3.94	1.00	3.06	3.00	1.60	True	-1.35	1.29	0.12	0.07	-0.02
TCGA-IR-A3LA-01	False	True	-1.35	4.28	1.00	3.39	1.17	3.31	True	-1.35	1.54	0.13	0.10	-0.01
TCGA-HM-A6W2-01	False	True	-1.37	2.51	1.00	2.75	-2.47	1.52	True	-1.37	1.83	0.14	0.13	-0.01
TCGA-DG-A2KH-01	False	True	-1.38	1.91	1.00	2.64	-0.71	2.53	True	-1.38	1.39	0.14	0.06	-0.01
